# Supplementary material for: A novel CD4+ CTL subtype characterized by chemotaxis and inflammation is involved in the pathogenesis of Graves’ orbitopathy
Source: Cell Mol Immunol. 2021 Jan 29;18(3):735–45. doi: 10.1038/s41423-020-00615-2 (PMC8027210; doi:10.1038/s41423-020-00615-2)
Supplement: Supplementary file 3 — Supplementary File 1 [file 41423_2020_615_MOESM3_ESM.xls]

p_val	avg_logFC	pct.1	pct.2	p_val_adj	cluster	gene
0	0.544944202411741	0.555	0.487	0	0	AIF1
0	0.511523423262454	0.892	0.757	0	0	CCR7
0	0.399012169483696	0.687	0.663	0	0	NUCB2
0	0.382604133071469	0.603	0.614	0	0	TRABD2A
0	0.379687560106883	0.552	0.573	0	0	ACTN1
0	0.377403516134661	0.925	0.835	0	0	SELL
0	0.375304362262334	0.961	0.928	0	0	NOSIP
0	0.34780371160253	0.753	0.719	0	0	LEF1
0	0.344970542377646	0.873	0.83	0	0	RGS10
0	0.340190095637196	0.485	0.487	0	0	AK5
0	0.339668171219284	0.712	0.735	0	0	TXK
0	0.332314053818263	0.607	0.579	0	0	SATB1
0	0.308174829911508	0.837	0.818	0	0	CD7
0	0.302651358642789	0.449	0.538	0	0	TMIGD2
0	0.301551366877052	0.535	0.585	0	0	PCED1B
0	0.283179775664234	0.484	0.558	0	0	EPHX2
0	0.280622211316831	0.604	0.646	0	0	ATM
0	0.272327303550283	0.994	0.982	0	0	EIF3E
0	0.261117364712871	0.497	0.576	0	0	LINC01550
0	0.246043613214735	1	0.999	0	0	EEF1B2
0	0.230538534907433	0.999	0.996	0	0	NPM1
0	0.224981066569522	0.999	0.999	0	0	TOMM7
0	0.21060892988916	0.996	0.986	0	0	LDHB
0	0.210526083013276	0.714	0.721	0	0	CD27
0	0.204901939836326	0.998	0.995	0	0	PABPC1
0	0.20004375621286	1	1	0	0	MALAT1
0	0.191464599241602	0.435	0.554	0	0	ZNF101
0	0.182980680846454	0.998	0.995	0	0	SARAF
0	0.180334364864036	0.398	0.521	0	0	PDK1
0	0.179014925490674	0.999	0.998	0	0	GLTSCR2
0	0.17608177224009	1	1	0	0	NACA
0	0.171438250678861	0.466	0.577	0	0	NOG
0	0.154425301785666	0.343	0.498	0	0	LRRN3
0	0.151539464765479	0.342	0.496	0	0	COL18A1
0	0.147788957354512	0.587	0.678	0	0	ICA1L
0	0.144994941020331	0.457	0.573	0	0	PECAM1
0	0.143279779656963	0.454	0.576	0	0	CDCA7L
0	0.140954559222713	0.545	0.679	0	0	FBLN5
0	0.135883375926516	1	1	0	0	FAU
0	0.135530746049939	0.403	0.532	0	0	NPM3
0	0.133159082803828	1	1	0	0	UBA52
0	0.132091474984274	0.547	0.674	0	0	MDS2
0	0.128473079627033	0.399	0.534	0	0	APBB1
0	0.127037613820757	1	1	0	0	GNB2L1
0	0.12398881262394	0.393	0.544	0	0	TESPA1
0	0.123198442509765	0.653	0.747	0	0	EPHA1-AS1
0	0.122177271334358	0.32	0.486	0	0	TGFBR2
0	0.121508899839477	1	1	0	0	EEF1A1
0	0.120342777950238	0.545	0.654	0	0	RASGRP2
0	0.11635107084294	0.227	0.425	0	0	LINC00954
0	0.112778001659044	0.353	0.503	0	0	ZNF397
0	0.112153555735352	0.285	0.465	0	0	TECPR1
0	0.110038880905598	0.133	0.288	0	0	LMO7
0	0.10731968413973	0.257	0.444	0	0	ZFP14
0	0.107282499630239	0.25	0.44	0	0	CIAPIN1
0	0.107217642750112	0.384	0.528	0	0	ZNF302
0	0.105886256343437	0.396	0.547	0	0	MAPKAPK5-AS1
0	0.101746491552675	0.774	0.571	0	0	CITED4
0	0.101343846189163	0.458	0.594	0	0	GIMAP5
0	0.101230204445317	0.528	0.666	0	0	AC002117.1
0	0.100356821509296	0.586	0.674	0	0	AGMAT
4.94065645841247e-323	0.13009826787999	0.949	0.801	8.96235081556021e-319	0	MYOM2
6.42779405239462e-321	0.236131041479046	0.636	0.711	1.16600184110438e-316	0	ADPRM
2.22796976136091e-317	0.111849443344987	0.388	0.528	4.0415371471087e-313	0	LYRM7
6.13751866518934e-313	0.145797322762312	0.577	0.693	1.11334588586535e-308	0	PITPNA-AS1
1.87838266467198e-312	0.151656612906528	0.498	0.605	3.40738615371498e-308	0	SMPD1
7.86631515004271e-310	0.11671465124286	0.664	0.751	1.42694956821775e-305	0	ADTRP
8.86561547457398e-309	0.159294780986146	0.436	0.554	1.60822264708772e-304	0	LINS1
3.43138062645413e-307	0.205035167194801	1	0.996	6.2245244563878e-303	0	TXNIP
1.28178148509411e-295	0.113401879313163	0.408	0.546	2.32515161396072e-291	0	PPIL3
4.29979592045542e-294	0.136438968434635	0.425	0.552	7.79982979970613e-290	0	PDE7A
4.23651359950686e-287	0.27650220828249	0.971	0.949	7.68503566950544e-283	0	PIK3IP1
3.37248767026913e-284	0.109341321467925	0.406	0.54	6.1176926338682e-280	0	AKTIP
8.92453483066369e-282	0.171793166711573	0.541	0.569	1.61891061828239e-277	0	ANKRD55
2.32331970558774e-281	0.264399689695798	0.662	0.681	4.21450194593615e-277	0	NELL2
8.35951659511092e-281	0.110434793913516	0.407	0.541	1.51641631035312e-276	0	NIPAL3
1.93795394819164e-279	0.177822293159405	0.466	0.574	3.51544846201963e-275	0	MLLT3
1.60289639490198e-277	0.264326632870302	0.599	0.644	2.90765406035218e-273	0	LDLRAP1
1.12366603283707e-276	0.316406827462092	0.936	0.906	2.03833018356644e-272	0	GIMAP7
1.05219134143005e-275	0.2160588560654	0.663	0.711	1.90867509335411e-271	0	RP11-664D1.1
1.56040156115591e-273	0.123251443248137	0.803	0.841	2.83056843193683e-269	0	GPR18
1.54011212802631e-270	0.138170310451174	0.439	0.559	2.79376340023972e-266	0	TACC3
1.49183027474854e-269	0.133097710004886	0.439	0.565	2.70618011839385e-265	0	TATDN1
9.87317088547773e-267	0.199415261834518	0.632	0.721	1.79099319862566e-262	0	SLC25A45
1.11405669902257e-265	0.321346367064432	0.769	0.763	2.02089885202694e-261	0	MYC
3.15159747522601e-265	0.202382455259816	0.453	0.505	5.71699782005999e-261	0	CTD-2336O2.1
4.98062877755409e-262	0.257593498584535	0.621	0.653	9.03486060248312e-258	0	C1orf162
1.14233209801992e-261	0.198084197719609	0.744	0.777	2.07219042580814e-257	0	CHI3L2
2.11700824001337e-257	0.141186732491845	0.472	0.588	3.84025294738426e-253	0	ABLIM1
3.23318525177596e-256	0.167393026159572	0.475	0.577	5.86499804672159e-252	0	CRLF3
3.09983862602438e-254	0.117066450887152	0.58	0.698	5.62310726760823e-250	0	MAML2
2.31913086509524e-249	0.108539595020809	0.576	0.697	4.20690338928277e-245	0	ZNF274
4.77356074035332e-249	0.116033590684333	0.3	0.401	8.65923918300091e-245	0	SLC8B1
9.41886743941694e-248	0.108120766430955	0.574	0.696	1.70858255351023e-243	0	FAM175A
1.50377405874849e-247	0.221329114141016	0.652	0.699	2.72784614256977e-243	0	GIMAP1
7.6854332486376e-247	0.15629581708822	1	0.999	1.39413759130286e-242	0	EEF1D
1.17437678969622e-244	0.151405831296244	0.693	0.767	2.13031949650893e-240	0	PLEKHB1
3.40738334943023e-241	0.142709542821536	0.999	0.999	6.18099339586644e-237	0	PFDN5
2.46539226396773e-240	0.117309963780872	0.581	0.7	4.47222156683747e-236	0	C8orf33
1.00513074306294e-239	0.148999866528087	0.626	0.693	1.82330716791618e-235	0	AC006129.2
1.94692734127701e-235	0.263037766804535	0.647	0.641	3.5317261970765e-231	0	ARHGEF10
3.23410416638369e-235	0.232598729272844	0.982	0.958	5.86666495782002e-231	0	SRSF5
6.10317252088164e-231	0.209073767606692	0.659	0.737	1.10711549528793e-226	0	GABPB1-AS1
5.69855443999096e-230	0.195404187577918	0.546	0.615	1.03371777541436e-225	0	NGFRAP1
8.24954830435221e-230	0.103262315210475	0.665	0.76	1.49646806240949e-225	0	AKAP7
6.12385573175084e-228	0.211451952671367	0.742	0.77	1.1108674297396e-223	0	C11orf31
3.84118543544691e-227	0.110231209715468	0.606	0.689	6.9679103799007e-223	0	CLUAP1
1.72391743095476e-225	0.181024921935158	0.722	0.785	3.12718621975194e-221	0	RP11-796E2.4
5.08223894218595e-223	0.312156232437149	0.575	0.482	9.21918144112531e-219	0	APBA2
6.88516136172739e-222	0.223111013696714	0.638	0.684	1.24896827101735e-217	0	GIMAP2
1.59907776115874e-219	0.18090637629444	0.997	0.995	2.90072705874196e-215	0	COX4I1
1.94280706522316e-219	0.185645283330122	0.573	0.65	3.52425201631482e-215	0	CHMP7
2.45898312921766e-219	0.173367272318051	0.996	0.995	4.46059539640084e-215	0	UQCRB
2.71576766958449e-219	0.168056660890944	0.654	0.709	4.92640255262626e-215	0	FCMR
7.88607980058524e-219	0.111017145049257	0.594	0.638	1.43053487582616e-214	0	GSTM3
1.57933123517241e-216	0.13543630411161	0.687	0.78	2.86490686060275e-212	0	SPINT2
1.06313535040423e-210	0.103213709754812	0.593	0.712	1.92852752563327e-206	0	USE1
2.79745842164544e-209	0.327448513931617	0.791	0.676	5.07458957686483e-205	0	PRMT2
4.85482280313934e-208	0.131051477603404	0.62	0.722	8.80664856489476e-204	0	DPH5
8.96136431984974e-207	0.132091042815365	0.534	0.634	1.62559148762074e-202	0	LAGE3
2.11392637831804e-205	0.292910767991347	0.884	0.863	3.83466245026892e-201	0	NDFIP1
4.14550325707996e-203	0.159008502334858	0.631	0.701	7.51994290834304e-199	0	LSM5
5.46435723194251e-201	0.102366007661661	0.86	0.719	9.91234401874371e-197	0	NECAP2
1.06949777356927e-199	0.192652434065903	0.935	0.926	1.94006896125465e-195	0	LIMD2
6.24313713561749e-199	0.241739056481595	0.79	0.83	1.13250507640101e-194	0	SH3YL1
2.0951418049959e-198	0.100359700404033	0.86	0.719	3.80058723426257e-194	0	PSMA3-AS1
5.31974598769421e-196	0.141393605887069	0.998	0.996	9.6500192216773e-192	0	EEF2
1.40171431917536e-194	0.161026343267813	0.586	0.658	2.54270977498409e-190	0	PIM2
2.18301107251363e-192	0.25774479498876	0.789	0.794	3.95998208553972e-188	0	EIF2S3
1.9800047205049e-191	0.107328537049468	0.515	0.622	3.5917285629959e-187	0	FGD3
2.35376161275957e-191	0.158164860123102	0.735	0.773	4.26972356554585e-187	0	SEPT6
1.52204786147513e-189	0.124867541445268	0.537	0.633	2.76099482071589e-185	0	RBL2
8.61956385277334e-189	0.116952798455376	0.535	0.635	1.56358888289308e-184	0	STMN1
2.66527969808646e-186	0.221937987040291	0.894	0.893	4.83481737232883e-182	0	TCF7
2.02926366526158e-184	0.21661086090897	0.732	0.735	3.68108428878451e-180	0	FHIT
3.31985348601145e-184	0.10789056346698	0.594	0.638	6.02221422362477e-180	0	SCML1
6.25310392128953e-182	0.113733492230475	0.56	0.666	1.13431305132192e-177	0	YIPF4
3.23246274650465e-178	0.275605497876969	0.861	0.808	5.86368742215943e-174	0	TSHZ2
1.29368554944986e-177	0.11651686612857	0.651	0.753	2.34674558670205e-173	0	ILF3-AS1
1.73610036715318e-176	0.114505316850082	0.598	0.652	3.14928606601586e-172	0	SNX9
2.43435238771407e-176	0.104616577246091	0.777	0.835	4.41591523131332e-172	0	PP7080
2.89006294870846e-176	0.272049639292689	0.845	0.735	5.24257418895714e-172	0	LBH
4.75882141908027e-176	0.144656725355892	0.619	0.657	8.63250205421161e-172	0	HSBP1L1
8.23901389236368e-176	0.853307014493756	0.657	0.526	1.49455712007477e-171	0	SULF2
9.07287145403038e-176	0.104206297587573	0.525	0.628	1.64581888176111e-171	0	SAFB
4.96377348967478e-174	0.174881088209575	0.569	0.592	9.00428511027005e-170	0	FAM134B
4.58907092291991e-171	0.126385490507963	0.634	0.704	8.32457465417671e-167	0	BZW2
1.07191275314436e-170	0.141663158513905	0.607	0.696	1.94444973420386e-166	0	CCDC66
2.56297711327943e-167	0.28614229449496	0.958	0.962	4.64924048348889e-163	0	LINC00861
5.03308793420301e-166	0.160802806773227	0.358	0.462	9.13002151264426e-162	0	SMN2
7.46001109072661e-166	0.116993197388445	0.427	0.502	1.35324601185781e-161	0	TCEA3
1.27620810174938e-165	0.248756657933635	0.909	0.903	2.31504149657338e-161	0	GYPC
2.7878632376802e-165	0.106713715558044	0.56	0.663	5.05718391315188e-161	0	EBPL
2.33268725147426e-164	0.2123221058152	0.8	0.795	4.23149467417432e-160	0	MAL
2.39701397550862e-164	0.149324023595245	0.694	0.542	4.34818335157264e-160	0	TRIM44
2.14862177871738e-163	0.11637596206337	0.606	0.647	3.89759990659333e-159	0	BACH2
2.22253730294043e-163	0.148471876247936	0.719	0.788	4.03168266753393e-159	0	LYRM4
3.97785000321943e-161	0.206668310608158	0.767	0.77	7.21581990584005e-157	0	PRKCA
1.89166786323706e-159	0.119044836165012	0.66	0.752	3.43148550391203e-155	0	DCXR
1.54702593792444e-157	0.187494742157604	0.957	0.943	2.80630505139494e-153	0	EIF3H
2.21744530376043e-157	0.282638546675592	0.779	0.752	4.02244578102143e-153	0	OXNAD1
1.73270881401312e-156	0.189985937945202	0.757	0.806	3.14313378861981e-152	0	IMPDH2
9.85385747739512e-155	0.133258903141522	0.813	0.868	1.78748974639947e-150	0	IPCEF1
3.03511098527987e-154	0.100258625627817	0.678	0.774	5.50569132729769e-150	0	SRSF8
3.96155073433474e-153	0.148934404779241	0.721	0.793	7.18625303208322e-149	0	TTC3
6.17287764223747e-153	0.239386214386929	0.857	0.833	1.11976000430188e-148	0	ST13
2.05094720318044e-152	0.112556338680951	0.846	0.882	3.72041822656932e-148	0	UQCRH
5.69281095991417e-151	0.246805669874854	0.918	0.929	1.03267590812843e-146	0	LUC7L3
3.47395743384758e-150	0.103200719024149	0.432	0.51	6.30175878499952e-146	0	RP4-594I10.3
1.83289155611101e-149	0.119912148431491	0.692	0.753	3.32486528278537e-145	0	C1QBP
6.12207588827967e-149	0.125074464962715	0.874	0.758	1.11054456613393e-144	0	ATP1A1
3.83143591143733e-145	0.193000033213366	0.845	0.847	6.95022474334731e-141	0	FOXP1
1.20930518861396e-144	0.120657438108895	0.999	0.998	2.19367961214573e-140	0	COX7C
1.86485891426262e-144	0.10948097173264	0.707	0.788	3.3828540704724e-140	0	RP11-18H21.1
2.32720830889134e-144	0.142188641314957	0.85	0.822	4.2215558723289e-140	0	BCAS4
7.89184499792349e-144	0.152573557408265	0.623	0.67	1.43158068262332e-139	0	LINC01089
5.66676999313355e-143	0.126652771763316	0.647	0.718	1.02795207675443e-138	0	UBQLN2
1.05810740003227e-141	3.25217274690886	0.951	0.918	1.91940682365855e-137	0	CXCL8
2.92759603070998e-138	0.18979615019933	0.915	0.919	5.3106591997079e-134	0	TRAF3IP3
6.34844599350163e-137	0.208559124905601	0.888	0.896	1.1516081032212e-132	0	FAM65B
3.33670684733294e-135	0.201981524630233	0.786	0.778	6.05278622106196e-131	0	IL6ST
2.05375657077611e-134	0.173465733833553	0.683	0.726	3.72551441938786e-130	0	IL16
1.71497139118482e-133	0.212137462610738	0.801	0.803	3.11095810360926e-129	0	RSL1D1
2.89421178289676e-133	0.123887586075143	0.661	0.728	5.25010017417471e-129	0	GIMAP6
6.0873985486672e-132	0.159450364002446	0.847	0.89	1.10425409672823e-127	0	SERINC5
1.73793518455658e-131	0.168589494578098	0.89	0.906	3.15261442478564e-127	0	EIF4B
1.21277810792694e-130	0.195319400437859	0.87	0.885	2.19997948777948e-126	0	EEF1G
1.29396372600007e-128	0.111255627070113	0.718	0.789	2.34725019896413e-124	0	U2AF1L4
8.27483410834688e-128	0.119004864186873	0.895	0.799	1.50105490725412e-123	0	HNRNPU
1.03894395221035e-127	0.146475261333751	0.986	0.98	1.88464432930957e-123	0	NAP1L1
1.05666284213369e-125	0.109308897530134	0.54	0.614	1.91678639563051e-121	0	NBPF19
5.11191483609692e-125	0.151571116380992	0.743	0.795	9.27301351267981e-121	0	ALKBH7
9.8480359514804e-125	0.108719830842015	0.603	0.66	1.78643372159854e-120	0	NME4
3.39643370610636e-124	0.136490088645515	0.746	0.808	6.16113074287693e-120	0	SUCLG2
1.4791387138424e-123	0.123400785757471	0.71	0.772	2.68315762691011e-119	0	CCT8
1.93761262297724e-123	0.204683698989463	0.779	0.788	3.51482929808071e-119	0	GCC2
1.01981999720334e-122	0.136999411426884	0.825	0.879	1.84995347492686e-118	0	TRIM56
9.48066923055744e-122	0.124250144395045	0.802	0.856	1.71979339842312e-117	0	CCDC109B
6.58694902157021e-121	0.151771949970435	0.597	0.652	1.19487255251284e-116	0	CTD-3184A7.4
2.29978715177726e-120	0.10643999085171	0.713	0.788	4.17181389332395e-116	0	HAX1
8.7911137554458e-120	0.112806178476789	0.93	0.949	1.59470803523787e-115	0	FYB
9.63464432472508e-120	0.175679948401224	0.605	0.61	1.74772448050513e-115	0	CHRM3-AS2
2.88815327554324e-117	0.141994600265739	0.696	0.758	5.23911004183544e-113	0	HSPD1
8.80067206471658e-117	0.154941671344038	0.668	0.712	1.59644191253959e-112	0	CAMK4
5.15628171028395e-116	0.113554033626033	0.821	0.876	9.35349502245508e-112	0	SCML4
7.6550195669812e-116	0.128098945961594	0.815	0.861	1.38862054945039e-111	0	ATP5A1
5.19471668663424e-111	0.167658191080279	0.794	0.831	9.42321606955451e-107	0	POLR2J3
5.33704983781946e-111	0.142894142166984	0.651	0.704	9.68140840580449e-107	0	ATF7IP2
9.54293667990454e-111	0.218363709044632	0.861	0.795	1.73108871373468e-106	0	PLAC8
2.24811318545859e-108	0.173440572454351	0.729	0.612	4.07807731842187e-104	0	HSPB1
6.16306602067642e-104	0.187444038191479	0.972	0.94	1.1179801761507e-99	0	PNISR
8.16419547705387e-102	0.101405858416161	0.556	0.627	1.48098505953757e-97	0	LETMD1
3.62852523410182e-101	0.176616565621841	0.808	0.833	6.5821447746607e-97	0	HMHA1
1.07828779644331e-99	0.121115240698899	0.72	0.746	1.95601406274817e-95	0	GPR155
1.89908618284241e-98	0.134590908926602	0.729	0.775	3.44494233567614e-94	0	EIF1AX
1.07246347961047e-97	0.175627271141634	0.94	0.926	1.94544875201338e-93	0	SNHG8
4.41363342210979e-97	0.179073914278934	0.811	0.719	8.00633102770716e-93	0	ZRANB2
8.51789591533031e-97	0.15165000835394	0.743	0.753	1.54514631904092e-92	0	IL4R
5.9543677542219e-96	0.121648083812961	0.768	0.825	1.08012231061585e-91	0	ESD
1.13507621726105e-95	0.142510466273331	0.673	0.712	2.05902825811154e-91	0	NFKBIZ
1.52795148856689e-95	0.122979862478779	0.611	0.669	2.77170400026034e-91	0	PABPC4
2.6640699858075e-95	0.210897125825808	0.756	0.659	4.83262295425481e-91	0	PIM1
4.16183027408546e-94	0.111478703431355	0.763	0.822	7.54956011719103e-90	0	CHCHD10
7.16220030562723e-94	0.155946673508161	0.659	0.564	1.29922313544078e-89	0	TMEM204
2.87824848025021e-92	0.186366855115901	0.777	0.779	5.22114274317389e-88	0	CD55
7.31853503943514e-91	0.111798149684905	0.809	0.856	1.32758225615353e-86	0	NCF1
1.60302753032963e-90	0.114390371402329	0.746	0.644	2.90789194001796e-86	0	PLEKHA1
3.29218710652077e-90	0.149312351020038	0.88	0.882	5.97202741122868e-86	0	CCND3
4.52691717975717e-90	0.168031749848948	0.93	0.939	8.21182776407951e-86	0	ATP5O
2.00823036569171e-89	0.123592600511759	0.965	0.964	3.64292988336476e-85	0	ZFAS1
5.25117893132608e-89	0.158475470351117	0.747	0.768	9.5256385814255e-85	0	EPB41L4A-AS1
9.94125904874997e-89	0.138915019450762	0.672	0.709	1.80334439144324e-84	0	BEX4
3.92489962891079e-87	0.157703970073485	0.77	0.78	7.11976792684418e-83	0	RIC3
3.72209700645685e-86	0.112137893760417	0.648	0.703	6.75188396971272e-82	0	CCNG1
8.50060603887163e-85	0.105645481163855	0.612	0.521	1.54200993545131e-80	0	CEP63
7.00812262615298e-84	0.154285293470893	0.729	0.753	1.27127344438415e-79	0	IKZF1
2.55808067175472e-83	0.203206768104911	0.852	0.837	4.64035833856306e-79	0	SNHG7
2.73497727843205e-83	0.102862853407529	0.723	0.74	4.96124878307575e-79	0	RAPGEF6
1.27850256321602e-82	0.154811690206345	0.937	0.933	2.31920364967387e-78	0	EIF3L
3.47457353284475e-82	0.124526122195279	0.917	0.849	6.30287638858038e-78	0	SNRPN
6.73698422649287e-82	0.127146143344368	0.731	0.734	1.22208893868581e-77	0	NAA16
1.15704796102535e-77	0.122257535577652	0.728	0.763	2.09888500129999e-73	0	DDX17
4.11877829691782e-77	0.129990081282589	0.989	0.987	7.47146383060893e-73	0	COMMD6
2.97792704301001e-76	0.196599452666841	0.776	0.704	5.40195965602016e-72	0	GIMAP4
3.47622216142016e-76	0.128419754677179	0.664	0.699	6.30586700081616e-72	0	ZFAND1
5.53805871661222e-76	0.140300528875131	0.606	0.508	1.00460385119346e-71	0	LGALS3BP
1.636969022953e-75	0.104076172206295	0.556	0.461	2.96946180763674e-71	0	REPIN1
4.13041684275044e-75	0.133198533737124	0.674	0.704	7.49257615274929e-71	0	BEX2
1.54848086510387e-74	0.120290034814574	0.736	0.772	2.80894428929842e-70	0	DDX18
3.60460997321732e-74	0.148063916981211	0.782	0.695	6.53876249141621e-70	0	CCT3
2.09697531572627e-72	0.151999494686942	0.632	0.54	3.80391322272746e-68	0	DENND2D
3.12902639954083e-71	0.104908466059587	0.858	0.885	5.67605388876706e-67	0	NSA2
7.78682836952965e-71	0.143184603198071	0.917	0.911	1.41253066623268e-66	0	TMEM123
1.65452379021553e-70	0.117766298226144	0.673	0.578	3.00130615545098e-66	0	HADHA
2.17014941429172e-70	0.115441276719435	0.684	0.723	3.93665103752518e-66	0	BCL11B
4.17497330603748e-70	0.147024702728768	0.905	0.901	7.57340157715199e-66	0	UXT
2.68309284382609e-68	0.151613632615235	0.861	0.87	4.86713041870053e-64	0	SEC62
1.72839221962791e-67	0.121215664511281	0.831	0.849	3.13530348640503e-63	0	EIF3D
2.28965478076493e-67	0.121871309491628	0.646	0.679	4.15343377230759e-63	0	ESF1
1.52612945068429e-66	0.107887695221407	0.648	0.683	2.76839882354129e-62	0	LTA4H
2.56597481228946e-65	0.163065695933876	0.719	0.638	4.65467830949309e-61	0	PNN
2.45599281688568e-64	0.114763003522438	0.995	0.98	4.45517096983062e-60	0	LAPTM5
2.16496378615498e-63	0.172434932953861	0.76	0.697	3.92724430808512e-59	0	NDUFA12
2.34683338228514e-63	0.103376210717316	0.65	0.69	4.25715575546524e-59	0	NIFK
8.10365383789523e-63	0.113274952176163	0.892	0.902	1.47000280619419e-58	0	ANP32B
1.00049095277135e-62	0.118467416296886	0.488	0.443	1.81489058832723e-58	0	EEA1
1.04048416114935e-62	0.114179245915961	0.655	0.694	1.88743826832491e-58	0	STK17A
7.29180216064546e-62	0.100481594966783	0.854	0.876	1.32273291194109e-57	0	NBEAL1
1.60719367961555e-61	0.147569310045369	0.761	0.781	2.91544933482261e-57	0	SOCS3
1.11434845826276e-60	0.121611322978433	0.718	0.746	2.02142810328865e-56	0	STAT3
3.52066609506352e-59	0.112695336819822	0.608	0.518	6.38648829644522e-55	0	TMEM63A
3.94298929136805e-59	0.146146579290811	0.866	0.804	7.15258257454163e-55	0	PSIP1
8.151269563439e-59	0.112226047488712	0.924	0.941	1.47864029880784e-54	0	SRSF1
8.98330575372775e-59	0.134441040180356	0.969	0.971	1.62957166372621e-54	0	C12orf57
2.31901464988582e-58	0.144488356252336	0.945	0.909	4.20669257489288e-54	0	ANAPC16
2.65217898098078e-58	0.158130479952807	0.856	0.844	4.81105267149914e-54	0	FBL
4.89784977552786e-58	0.101463370651327	0.729	0.767	8.88469949280754e-54	0	PRDX6
1.37410229781811e-57	0.152895981114237	0.755	0.763	2.49262156824206e-53	0	APEX1
3.08004295645622e-57	0.126428015591348	0.762	0.778	5.58719792301159e-53	0	PHF14
2.12307036152595e-56	0.102325731623868	0.943	0.95	3.85124963580808e-52	0	ATP6V1G1
1.27812454669811e-55	0.13229921870748	0.957	0.94	2.31851792771037e-51	0	SNRPD2
4.37312733409915e-55	0.134690227077404	0.744	0.757	7.93285298405586e-51	0	MTERF4
2.44129752887238e-54	0.124508906332989	0.747	0.669	4.42851371737449e-50	0	CLNS1A
7.03383927507022e-53	0.187519775961242	0.528	0.472	1.27593844449774e-48	0	NSMCE1
1.10087578694515e-52	0.118593648182469	0.765	0.784	1.99698867751851e-48	0	GRAMD1A
1.22169157837945e-52	0.12631848458456	0.864	0.803	2.21614852318033e-48	0	MPHOSPH8
2.28912485717655e-52	1.06563078485957	0.87	0.922	4.15247249091826e-48	0	IGKC
3.83211542756507e-50	0.160250020075239	0.842	0.835	6.95145738560303e-46	0	EIF2A
2.7335119184759e-49	0.108663681032139	0.751	0.762	4.95859062011529e-45	0	C1orf228
4.73791264565693e-49	0.155776231515833	0.794	0.739	8.59457353922167e-45	0	CALM3
6.23142243971746e-49	0.105712616186214	0.601	0.52	1.13038003056475e-44	0	CHMP3
8.24203586049797e-47	0.129032077145141	0.792	0.805	1.49510530509433e-42	0	RBMS1
7.65145696455089e-46	0.136831099658373	0.875	0.877	1.38797429336953e-41	0	RCAN3
5.75359453090161e-45	0.107425801067626	0.765	0.777	1.04370204790555e-40	0	CHD3
1.57851348511119e-44	0.874897486083164	0.944	0.908	2.86342346199169e-40	0	IL1B
2.00038121552272e-44	0.10998478340965	0.758	0.773	3.62869152495821e-40	0	BNIP3L
1.89955436671335e-42	0.100307503215886	0.981	0.961	3.44579162121802e-38	0	PNRC1
8.36166896151318e-42	0.120237890055856	0.908	0.868	1.51680674961849e-37	0	N4BP2L2
8.65545743227748e-39	0.102213636006613	0.935	0.943	1.57009997821513e-34	0	HSP90AB1
1.25182152899112e-37	0.123608738466521	0.811	0.819	2.27080425358989e-33	0	PPA1
2.38582770888646e-37	0.145760191076518	0.538	0.484	4.32789146392004e-33	0	TTC14
3.21972255300285e-37	0.114312677446397	0.836	0.845	5.84057671114718e-33	0	EIF3M
7.27639596814162e-37	0.136237999418341	0.373	0.348	1.31993822862089e-32	0	SAE1
1.35407325360433e-36	0.103907666005202	0.783	0.8	2.45628888203826e-32	0	TMC8
5.5985800211886e-36	0.105608992538955	0.934	0.936	1.01558241584361e-31	0	SERP1
1.49552075878119e-35	0.120674140044173	0.801	0.809	2.71287465642908e-31	0	TECR
2.13496913866186e-35	0.103348817584377	0.96	0.943	3.87283401753261e-31	0	EVL
5.82629322955379e-35	0.115542640643447	0.859	0.818	1.05688959184106e-30	0	UCP2
8.62851642903768e-35	0.100272724959941	0.967	0.966	1.56521288022744e-30	0	EIF3F
1.34150068086688e-33	0.102930979527985	0.748	0.769	2.43348223509251e-29	0	CCT4
1.97467112400536e-31	0.100817502806664	0.738	0.688	3.58205341894572e-27	0	PA2G4
3.1907354258103e-31	0.123352075640371	0.712	0.681	5.78799406241988e-27	0	TNFAIP8
1.11896682883024e-30	0.103144286258832	0.814	0.828	2.02980582749805e-26	0	SAMHD1
2.07942256725609e-30	0.104020702523582	0.879	0.86	3.77207253700256e-26	0	CHD2
2.34703101425169e-30	0.106023200031929	0.472	0.415	4.25751425985257e-26	0	PYCR2
1.10610570259578e-29	0.114582989278126	0.947	0.937	2.00647574450874e-25	0	CYTIP
1.20226317644173e-29	0.111516518061793	0.872	0.844	2.1809054020653e-25	0	AAK1
6.18063585376715e-28	0.121694650417721	0.508	0.461	1.12116734387336e-23	0	CEBPZOS
2.42210977756976e-26	0.117183851959546	0.372	0.337	4.39370713651154e-22	0	KLHDC3
2.8671682618226e-26	0.102865016246715	0.884	0.863	5.2010432269462e-22	0	ERP29
4.53361256312688e-26	0.10051864584946	0.865	0.856	8.22397318951216e-22	0	ST3GAL1
4.75825993864012e-25	0.11608003066701	0.724	0.695	8.63148352869318e-21	0	CLEC2D
6.49708886589208e-25	0.10305820679501	0.529	0.493	1.17857192027282e-20	0	DDX50
5.92817433387654e-24	0.114482767860122	0.57	0.535	1.0753708241652e-19	0	NAE1
2.43442412337416e-22	0.100027934457265	0.854	0.855	4.41604535980073e-18	0	TMEM243
6.5455278395678e-22	0.128191986845002	0.508	0.485	1.1873587500976e-17	0	ANXA2R
5.47886704995319e-20	0.101226488765029	0.509	0.465	9.93866482861508e-16	0	ORMDL3
1.88084268707405e-19	0.104829480070277	0.684	0.67	3.41184863435232e-15	0	XRCC5
2.02347709466442e-17	0.100050110448838	0.618	0.587	3.67058744972126e-13	0	PDCD2
0	1.47742110766563	0.868	0.919	0	1	IL1B
0	0.581627826579183	0.957	0.89	0	1	C6orf48
0	0.567223027728088	0.87	0.808	0	1	TSHZ2
0	0.559158638587784	0.978	0.878	0	1	YPEL5
0	0.500500401149593	0.901	0.759	0	1	CCR7
0	0.46916554365947	0.808	0.793	0	1	AREG
0	0.448763304339836	0.526	0.493	0	1	AIF1
0	0.442782030743999	0.923	0.873	0	1	ZNF331
0	0.434894829029104	0.999	0.994	0	1	AC090498.1
0	0.402039532136258	0.702	0.739	0	1	FHIT
0	0.366336000132406	0.99	0.962	0	1	LEPROTL1
0	0.357555175501815	1	0.999	0	1	EEF1B2
0	0.337641060617406	0.888	0.83	0	1	RGS10
0	0.316875159379896	1	0.996	0	1	NPM1
0	0.306865650457326	0.589	0.583	0	1	SATB1
0	0.302676275469825	0.512	0.622	0	1	CHRM3-AS2
0	0.301572753037773	0.954	0.924	0	1	SNHG8
0	0.294544469716021	1	1	0	1	TPT1
0	0.293096477960828	0.996	0.982	0	1	EIF3E
0	0.274765608054809	1	0.995	0	1	SARAF
0	0.26539191384313	1	1	0	1	NACA
0	0.264539218189354	0.442	0.582	0	1	ANKRD55
0	0.256080132272828	0.999	0.995	0	1	UQCRB
0	0.24953589819114	1	0.995	0	1	COX4I1
0	0.240158823184652	1	0.999	0	1	TOMM7
0	0.236266085286272	0.999	0.998	0	1	COX7C
0	0.233515081909505	0.998	0.989	0	1	TSC22D3
0	0.232572919716236	1	1	0	1	BTG1
0	0.229308649751935	1	0.998	0	1	GLTSCR2
0	0.225093661229171	1	1	0	1	UBA52
0	0.221265350829011	0.855	0.832	0	1	GPR18
0	0.214041715814245	0.623	0.715	0	1	RP11-664D1.1
0	0.21394553694916	0.913	0.839	0	1	SELL
0	0.212486565766596	0.715	0.729	0	1	LYPD3
0	0.193976170605333	1	0.995	0	1	PABPC1
0	0.190689810489467	1	1	0	1	FAU
0	0.186969679660499	1	1	0	1	GNB2L1
0	0.184740199214016	1	1	0	1	EEF1A1
0	0.183085210496928	0.349	0.481	0	1	KRT73-AS1
0	0.171868604189939	0.548	0.643	0	1	SCML1
0	0.170031631650512	0.996	0.986	0	1	LDHB
0	0.167681979310475	0.751	0.836	0	1	BCAS4
0	0.164833423281345	0.455	0.607	0	1	FAM134B
0	0.163370150342769	0.498	0.57	0	1	NOG
0	0.154392760166002	0.713	0.822	0	1	CERS6
0	0.15314384012543	0.68	0.741	0	1	EPHA1-AS1
0	0.139716592690807	0.389	0.513	0	1	RP4-594I10.3
0	0.139368236264495	0.544	0.643	0	1	AC241585.2
0	0.134704111369495	0.517	0.636	0	1	LACTB2-AS1
0	0.12910864470001	0.73	0.83	0	1	SNN
0	0.118959467621908	0.828	0.893	0	1	SPI1
0	0.110798893349638	0.503	0.627	0	1	RP11-11N9.4
0	0.106102405862469	0.664	0.739	0	1	FAM153B
0	0.105722972448875	0.518	0.638	0	1	FAM117B
0	0.10465238232457	0.508	0.629	0	1	PCSK5
0	0.101197988131833	0.449	0.537	0	1	RP11-326C3.12
4.49599737715534e-322	0.204528050462455	0.405	0.498	8.15573924215979e-318	1	AK5
7.85811409710503e-320	0.26119472914455	0.977	0.963	1.42546189721485e-315	1	ZFAS1
6.58800885791244e-313	0.280768578707721	0.864	0.815	1.19506480682532e-308	1	CD7
9.74674242454549e-307	0.388557162920915	0.859	0.839	1.76805907581255e-302	1	GPR183
5.19836168222267e-306	0.182400367261118	1	0.998	9.42982809155192e-302	1	BTF3
1.38898876611433e-305	0.283384858080592	0.982	0.948	2.5196256217314e-301	1	PIK3IP1
1.60915720403869e-305	0.101608285179618	0.873	0.905	2.91901116812619e-301	1	RASGEF1B
2.57844704520352e-304	0.120844855948949	1	1	4.67730293999918e-300	1	EIF1
1.07113391011322e-301	0.178384825591788	1	1	1.94303691294538e-297	1	MT-ND3
1.72850544643997e-300	0.354368320388913	0.959	0.883	3.13550887984211e-296	1	TUBA1A
2.42970289573585e-300	0.114027607826584	0.526	0.645	4.40748105286483e-296	1	BEX5
1.97975085082899e-297	0.239780166640643	0.732	0.723	3.59126804340379e-293	1	LEF1
2.12566978137474e-297	0.251924693175633	0.631	0.684	3.85596498341377e-293	1	NELL2
9.62275620032027e-296	0.304760061590799	0.923	0.926	1.7455679747381e-291	1	CFAP20
5.38768827707984e-295	0.260672610413335	0.961	0.896	9.77326653462284e-291	1	TNFAIP3
4.24784826497643e-294	0.205323847857442	0.99	0.979	7.70559675266725e-290	1	NAP1L1
9.75977235075816e-284	0.284461584927635	0.987	0.96	1.77042270442753e-279	1	PNRC1
3.22210773476057e-282	0.354956768061044	0.82	0.757	5.84490343085567e-278	1	EPB41L4A-AS1
2.39326322690542e-280	0.10480126734327	0.384	0.519	4.34137949360643e-276	1	PDK1
8.59339609520572e-280	0.158454885863298	1	0.999	1.55884205167032e-275	1	HNRNPA1
6.98577117115129e-279	0.296654473261969	0.838	0.876	1.26721889044684e-274	1	TSPYL1
7.77877524865165e-274	0.364626749035781	0.888	0.85	1.41106983010541e-269	1	TMEM243
1.90304098620261e-272	0.128808322859393	0.551	0.653	3.45211634897153e-268	1	BACH2
5.52714902958701e-268	0.159317108083271	1	0.999	1.00262483396708e-263	1	PFDN5
1.1919413145164e-264	0.119920377156633	0.398	0.529	2.16218154453274e-260	1	NPM3
4.07895981865844e-262	0.119146059783479	0.379	0.506	7.39923311104642e-258	1	TCEA3
8.04115594552063e-261	0.29742686513408	0.766	0.784	1.45866568851744e-256	1	SC5D
1.3395847308323e-260	0.11585837291196	0.366	0.485	2.43000670172979e-256	1	DHRS3
2.67888433863174e-259	0.30872613313154	0.739	0.758	4.85949619027798e-255	1	OXNAD1
3.69206780433343e-258	0.109047845993012	0.96	0.823	6.69741099706083e-254	1	DNAJC15
2.03640832455671e-253	0.159094738333296	0.458	0.476	3.69404470074588e-249	1	COL18A1
1.4981835271229e-248	0.286552503481134	0.978	0.97	2.71770491820095e-244	1	C12orf57
9.55183442580721e-245	0.189244266554032	0.468	0.558	1.73270276484143e-240	1	EPHX2
2.54525326463821e-243	0.183843243846707	0.492	0.581	4.61708942205371e-239	1	ACTN1
6.61525362770836e-242	0.305093657639388	0.913	0.906	1.2000070080663e-237	1	SNHG25
1.00866706133427e-240	0.28028418473354	0.666	0.667	1.82972204926037e-236	1	NUCB2
1.20413692933751e-240	0.148728745479976	0.398	0.507	2.18430438981824e-236	1	MAGEH1
3.46761104582181e-239	0.134101729661133	0.676	0.728	6.29024643712076e-235	1	SGK1
1.1719093065921e-235	0.107993951648351	0.803	0.83	2.12584348215807e-231	1	C14orf2
8.60201330922939e-235	0.256004773806667	0.881	0.842	1.56040521429421e-230	1	FOXP1
6.0594081465916e-234	0.217465654224527	0.957	0.929	1.09917663779172e-229	1	NOSIP
1.10344394726848e-233	0.226460845523628	0.569	0.618	2.00164732034503e-229	1	TRABD2A
4.10060397170455e-233	0.147625519063951	0.577	0.662	7.43849560467205e-229	1	HSBP1L1
1.93316927709247e-231	0.158920988785868	0.447	0.56	3.50676906864573e-227	1	TATDN1
1.33179868446749e-230	0.269973068349859	0.657	0.473	2.41588281362403e-226	1	APBA2
7.69751808372242e-230	0.140841403039564	0.76	0.855	1.39632978038725e-225	1	HIPK1
1.36619447114645e-229	0.210770601941137	0.962	0.943	2.47827677065967e-225	1	EIF3H
1.40421252356263e-228	0.268016456804149	0.768	0.78	2.54724151774261e-224	1	IL6ST
1.91204605528733e-226	0.106486835126867	0.411	0.542	3.46845154429121e-222	1	PPIL3
3.67877983484312e-223	0.103405206858369	0.535	0.659	6.67330662040543e-219	1	LINC01215
3.61119262346267e-222	0.334148687827119	0.986	0.964	6.55070341896128e-218	1	KLF2
2.04137263772831e-217	0.329841872312244	0.856	0.801	3.70304996483915e-213	1	MGAT4A
3.38745893692746e-217	0.213687491421575	0.621	0.686	6.14485051158641e-213	1	AC245100.1
7.35232612747847e-216	0.238161897699243	0.92	0.899	1.33371195952459e-211	1	UXT
1.85134700290836e-209	0.173230343980439	0.595	0.678	3.35834346327576e-205	1	LYRM5
4.22348764068164e-204	0.122059846940092	1	1	7.66140658019649e-200	1	MT-ND4
3.6650204227793e-202	0.268929537862611	0.892	0.863	6.64834704692165e-198	1	NDFIP1
6.37600418762322e-201	0.130897586724851	1	0.999	1.15660715963485e-196	1	EEF1D
9.72884564893434e-201	0.238701829912015	0.435	0.466	1.76481260071669e-196	1	TGFBR2
3.71778700560794e-200	0.150740563393985	0.489	0.582	6.7440656281728e-196	1	ABLIM1
2.27204655841599e-196	0.177210119305782	0.499	0.574	4.12149245696661e-192	1	LINC01550
6.94218829914496e-196	0.311776104495342	0.852	0.838	1.2593129574649e-191	1	SNHG7
1.92289469467224e-195	0.152386605146954	0.653	0.656	3.48813097613544e-191	1	MDS2
4.1324499308843e-195	0.248018150612861	0.924	0.889	7.49626417462412e-191	1	TCF7
6.49199746826713e-195	0.150102960842556	0.779	0.733	1.17764834074366e-190	1	ADTRP
2.93108843282768e-194	0.247340980269151	0.855	0.834	5.31699441714941e-190	1	ST13
8.13604016622081e-194	0.272960227967176	0.936	0.951	1.47587768615246e-189	1	JUND
6.60951810275959e-193	0.109960900334867	0.457	0.572	1.19896658384059e-188	1	MLLT3
1.25286118730955e-192	0.204213221312192	0.94	0.935	2.27269019377953e-188	1	SERP1
1.42267576933052e-192	0.252509935550013	0.548	0.521	2.58073384556556e-188	1	TMIGD2
7.07333503087357e-192	1.49296057985058	0.738	0.572	1.28310297460047e-187	1	HLA-DRB5
9.41371917926989e-191	0.267184503858241	0.911	0.903	1.70764865911956e-186	1	GYPC
1.43309095278501e-188	0.135245158357807	0.761	0.597	2.59962698835201e-184	1	SERPINB6
2.47442147657874e-188	0.15324657382187	0.535	0.614	4.48860055851384e-184	1	NGFRAP1
1.91800073626627e-184	0.309617331151575	0.846	0.777	3.47925333558702e-180	1	SNHG9
5.02325926976337e-182	0.145137415377194	0.496	0.589	9.11219231535076e-178	1	PCED1B
8.92319692163356e-180	0.191479703337893	0.66	0.695	1.61866792158433e-175	1	LSM5
6.26724365542098e-179	0.102533743376812	0.568	0.669	1.13687799909337e-174	1	SLC7A6
7.96257866255725e-178	0.216605346747043	0.916	0.91	1.44441176938789e-173	1	DNAJB1
5.47437195421031e-175	0.276069334240153	0.84	0.818	9.93051072493751e-171	1	ARRDC2
1.4519919178092e-173	0.285243029055634	0.82	0.69	2.63391333890589e-169	1	PTGER4
4.67151027463956e-172	0.27633333034291	0.75	0.729	8.47411963819615e-168	1	TXK
4.90410102852724e-170	0.106787244612169	0.575	0.676	8.89603926574842e-166	1	C19orf48
9.30822229225068e-168	0.314716099702732	0.759	0.685	1.68851152381427e-163	1	C16orf54
3.10988475402102e-167	0.254270425714453	0.972	0.956	5.64133094379413e-163	1	DDIT3
7.89230078675241e-166	0.259916001368977	0.947	0.938	1.43166336271689e-161	1	CYTIP
3.29494842690168e-164	0.243145044768531	0.777	0.779	5.97703644639965e-160	1	CD55
4.0573562749554e-162	0.188498106812187	0.624	0.652	7.3600442827691e-158	1	C1orf162
8.91226741481925e-162	0.140956327767512	0.696	0.743	1.61668530904821e-157	1	RAPGEF6
4.69322013997378e-160	0.174779921225848	0.677	0.704	8.51350133391244e-156	1	FCMR
1.74574699832145e-159	0.112503938720724	0.691	0.736	3.16678505495511e-155	1	GPR132
2.69217370749716e-158	0.109808426790893	0.998	0.996	4.88360310539985e-154	1	EEF2
6.14081707527426e-155	0.115115425269877	0.743	0.789	1.11394421745475e-150	1	MZT2A
2.28118493427299e-153	0.265926102641582	0.907	0.878	4.13806947077121e-149	1	NSA2
5.72652528792281e-153	0.169427345249681	0.653	0.723	1.0387916872292e-148	1	S1PR1
1.19089216817797e-152	0.150606753909955	0.861	0.731	2.16027839307484e-148	1	ZNF791
1.86211138229461e-152	0.115400826006935	0.54	0.631	3.37787004748243e-148	1	CNOT7
1.46397515232355e-151	0.159380855026458	0.716	0.748	2.65565092631493e-147	1	C1QBP
9.24351390861331e-151	0.159039864349195	0.989	0.987	1.67677342302245e-146	1	COMMD6
1.251489797165e-149	0.134346066806663	0.579	0.646	2.27020249205732e-145	1	LDLRAP1
1.69854569616519e-147	0.17416474902885	0.937	0.939	3.08116189284366e-143	1	NDUFS5
2.98864409727816e-147	0.173570075364617	0.977	0.964	5.42140039246258e-143	1	CCNI
7.66780398525354e-146	0.173974194073006	0.802	0.795	1.39093964292499e-141	1	MAL
1.37938205351865e-145	0.160438490495038	0.646	0.712	2.50219904508284e-141	1	BEX4
1.17159504428188e-141	0.161151224973897	0.768	0.622	2.12527341032733e-137	1	GABPB1
1.3737780934802e-141	0.190648475060097	0.855	0.877	2.49203346157309e-137	1	C19orf53
1.38983605357256e-140	0.126230980887368	0.735	0.587	2.52116260118062e-136	1	AIMP1
6.00261105792826e-140	0.120131786033531	0.749	0.605	1.08887364590819e-135	1	EAPP
1.10311014831462e-139	0.145506277030883	0.636	0.709	2.00104180904272e-135	1	BEX2
1.40486812619646e-139	0.202885994849025	0.586	0.615	2.54843078092038e-135	1	ITPKB
1.19312080779671e-138	0.172982405797508	0.715	0.768	2.16432114534323e-134	1	APEX1
5.13137035642518e-137	0.181452566238654	0.736	0.764	9.30830582655527e-133	1	C1orf228
2.11272394507145e-136	0.109548628442032	0.734	0.781	3.83248123635962e-132	1	EIF1AY
6.45028722474221e-136	0.197613603736938	0.836	0.845	1.17008210256824e-131	1	EIF3M
1.33748229994916e-134	0.145945239314447	0.633	0.683	2.42619289210778e-130	1	GIMAP2
3.60651152538963e-134	0.181036842095308	0.744	0.784	6.54221190705678e-130	1	RIC3
1.06230335604001e-133	0.181563394881348	0.985	0.955	1.92701828785658e-129	1	CD69
1.54032996727199e-133	0.108971381330556	0.989	0.988	2.79415856063139e-129	1	HINT1
1.29960710711127e-132	0.175913428219433	0.99	0.985	2.35748729229984e-128	1	CD48
9.23834722302016e-132	0.23565441137873	0.775	0.765	1.67583618625586e-127	1	SVIP
1.08256994108135e-130	0.244460617313664	0.868	0.842	1.96378187312156e-126	1	FBL
5.87179603641738e-129	0.203966864181643	0.992	0.987	1.06514380100611e-124	1	RGCC
6.56407818210847e-129	0.105816084865491	0.499	0.559	1.19072378223448e-124	1	ACSL6
1.126962877316e-128	0.193298951335957	0.866	0.87	2.04431065945122e-124	1	SEC62
7.44293581905491e-128	0.201371715260675	0.867	0.86	1.35014855757656e-123	1	TOMM20
8.41773534942816e-128	0.133090388973145	0.652	0.697	1.52697719238627e-123	1	GIMAP1
2.44293693627711e-127	0.149615849070378	0.996	0.987	4.43148760240667e-123	1	ATP5L
4.27306161254624e-127	0.124478977076903	0.514	0.573	7.75133376515888e-123	1	SNHG19
3.05305633954001e-126	0.11046618074785	0.641	0.668	5.53824419992557e-122	1	ICA1L
8.23792000968215e-126	0.220174073805244	0.794	0.783	1.49435868975634e-121	1	RNF138
1.74734760966934e-125	0.190961877314607	0.8	0.82	3.16968856394017e-121	1	PPA1
1.86268271670426e-125	0.12856723382314	0.74	0.769	3.37890644810152e-121	1	C11orf31
2.10540480843099e-125	0.194850076572354	0.652	0.638	3.81920432249381e-121	1	ATM
2.12488901993088e-124	0.157421157642712	0.663	0.692	3.85454868215462e-120	1	STK17A
3.53781257115582e-124	0.171789355061601	0.74	0.783	6.41759200407666e-120	1	LYRM4
6.18268584754938e-124	0.125170348615935	0.836	0.715	1.12153921274546e-119	1	WHAMM
3.12670985190667e-122	0.120229151949353	0.71	0.571	5.67185167135869e-118	1	RBM23
5.31864886496032e-122	0.123559314238022	0.81	0.812	9.64802904103803e-118	1	USP53
5.85699904281257e-120	0.111215580255065	0.519	0.583	1.0624596263662e-115	1	ZNF90
6.07784208990982e-119	0.149672877016437	0.9	0.93	1.10252055510964e-114	1	CTA-29F11.1
6.12949844643223e-119	0.104670698987454	0.929	0.927	1.11189101818281e-114	1	LIMD2
1.15821466192907e-116	0.167620679171361	0.739	0.782	2.10100139673934e-112	1	HNRNPA1L2
4.44985389781388e-116	0.107375755254487	0.638	0.721	8.07203497063437e-112	1	MMADHC
4.25584763240128e-115	0.126061642852822	0.991	0.986	7.72010760517592e-111	1	SLC25A6
2.8664216082719e-114	0.130794384951252	0.729	0.782	5.19968879740523e-110	1	RP11-796E2.4
5.01175064413962e-114	0.118151130652706	0.639	0.715	9.09131566846926e-110	1	SYPL1
3.42312825713685e-113	0.166648046812163	0.913	0.898	6.20955465844625e-109	1	ANP32B
5.67336860205996e-113	0.120316363084982	0.953	0.89	1.02914906441368e-108	1	PPP1R15A
1.02159614764635e-111	0.107835925540896	0.46	0.478	1.85317541183048e-107	1	LRRN3
2.3423012816565e-111	0.236232606651694	0.868	0.855	4.24893452492489e-107	1	CCDC59
4.31261061090746e-110	0.190439256173835	0.804	0.805	7.82307564818614e-106	1	TAF1D
6.51248726883255e-110	0.201005673713286	0.945	0.964	1.18136519056622e-105	1	LINC00861
8.6211910575363e-110	0.225209911802008	0.824	0.814	1.56388405783708e-105	1	CNOT1
5.55369629481906e-109	0.148988472725668	0.776	0.813	1.00744050788018e-104	1	FLT3LG
3.93762973214674e-108	0.120327965950052	0.663	0.701	7.14286033411418e-104	1	TRAT1
3.8407370957881e-107	0.152636645728657	0.878	0.778	6.96709709175962e-103	1	TBCC
5.63514231025351e-106	0.10502724790524	0.865	0.897	1.02221481507999e-101	1	TRA2B
8.68745794937488e-106	0.220892005525418	0.917	0.878	1.5759048720166e-101	1	EEF1G
3.13630189725789e-105	0.105281935152113	1	1	5.68925164162582e-101	1	MT-ATP6
9.50596383851084e-105	0.102022124602171	0.682	0.756	1.72438184030587e-100	1	OXA1L
3.73125983024562e-104	0.130752493317304	0.483	0.527	6.76850533206555e-100	1	TESPA1
4.76230069426256e-104	0.136676840080733	0.973	0.965	8.63881345939229e-100	1	EIF3F
2.51213996356053e-103	0.17403140277901	0.797	0.678	4.55702189389881e-99	1	PRMT2
3.27471584374894e-103	0.12321173179647	0.997	0.993	5.94033454056058e-99	1	TMA7
3.37337571541549e-103	0.109471401552382	0.875	0.77	6.11930354776371e-99	1	UQCRFS1
7.6618971216931e-103	0.10613787690851	0.763	0.647	1.38986813787513e-98	1	FAM133B
9.10305932905615e-103	0.135207929454165	0.875	0.877	1.65129496229079e-98	1	UQCRH
3.85026521423546e-102	0.118560495215563	1	1	6.98438109862312e-98	1	MT-CO2
6.38464097176317e-102	0.183594428238612	0.872	0.784	1.15817387227784e-97	1	MYADM
1.01710790694159e-101	0.212350635649732	0.85	0.765	1.84503374319204e-97	1	ARL4A
1.2237270817341e-101	0.104029668188532	0.666	0.741	2.21984092626566e-97	1	PMPCB
2.12008438218101e-101	0.171524093605653	0.95	0.931	3.84583306927636e-97	1	EIF3L
7.02773214420732e-101	0.145387155520488	0.67	0.671	1.27483061095921e-96	1	C11orf1
2.14887594804314e-100	0.201949434612272	0.829	0.736	3.89806096975026e-96	1	NSMCE3
8.39547865227354e-100	0.202095448567034	0.726	0.63	1.52293982752242e-95	1	XXbac-BPG299F13.17
3.07901550218027e-99	0.15083046446049	0.721	0.752	5.58533412095501e-95	1	C12orf65
3.26260948095105e-99	0.227111055796757	0.908	0.882	5.91837359844521e-95	1	SBDS
1.12804059692058e-98	0.122427300916066	0.718	0.753	2.04626564281393e-94	1	SKIL
1.33036855645272e-98	0.171368176247036	0.759	0.776	2.41328856140524e-94	1	CTB-31O20.2
4.78751455072983e-98	0.124798423011791	0.843	0.897	8.68455139502392e-94	1	MYLIP
4.9824310809349e-98	0.11373353519978	0.96	0.96	9.0381299808159e-94	1	EIF4A2
2.40453053578445e-97	0.154826217560691	0.759	0.783	4.36181839191298e-93	1	PER1
3.36502097748472e-96	0.115316971794771	0.693	0.74	6.10414805315729e-92	1	NAA16
8.30894985879787e-96	0.103710577416606	0.696	0.763	1.50724350438593e-91	1	MTERF4
1.62752389057021e-95	0.14457555931826	0.744	0.773	2.95232833749437e-91	1	PRKCA
1.92658121419507e-95	0.150540106778781	0.759	0.804	3.49481832254986e-91	1	IMPDH2
8.61878804098752e-95	0.200243718332134	0.833	0.824	1.56344815063514e-90	1	OSER1
1.24244125162699e-94	0.151786228742774	0.684	0.68	2.25378843045136e-90	1	MAML2
1.3839785673529e-94	0.146978600247919	0.57	0.61	2.51053712117816e-90	1	SUPT3H
1.96611880973525e-94	0.128016258580987	0.913	0.826	3.56653952085974e-90	1	PPP1R2
2.83188849646693e-94	0.142503349651799	0.775	0.812	5.13704573259101e-90	1	TECR
1.00566591845476e-93	0.172155642796628	0.846	0.866	1.82427797607694e-89	1	MT-ND4L
1.0592735915741e-93	0.165768524045191	0.814	0.801	1.92152229511541e-89	1	RSL1D1
4.3287399188094e-93	0.168112195834492	0.623	0.657	7.85233421272026e-89	1	ATXN7
1.07969114612126e-92	0.217781802759319	0.693	0.607	1.95855973906396e-88	1	FAM118A
1.73338960821738e-92	0.220845993055961	0.858	0.818	3.14436874930633e-88	1	LINC00493
2.76303708767507e-92	0.219276667938446	0.877	0.869	5.01214927704257e-88	1	CHMP1B
2.97115508375262e-92	0.228195516620258	0.809	0.784	5.38967532192725e-88	1	ALKBH7
8.88610950897812e-92	0.172179016974432	0.936	0.938	1.61194026492863e-87	1	ATP5O
1.31602241819729e-91	0.212387212031536	0.876	0.854	2.38726466660988e-87	1	BCAS2
7.62519116301033e-91	0.106734634663707	0.53	0.587	1.38320967697007e-86	1	ZNF581
3.48847717174091e-90	0.184982298828396	0.92	0.893	6.32809758953801e-86	1	SMDT1
5.19459110188043e-90	0.18343573215206	0.841	0.746	9.42298825881111e-86	1	MRFAP1
1.44737849380234e-89	0.159040524996571	0.739	0.624	2.62554458775744e-85	1	TRMT10C
3.5208846606711e-89	0.133681967763237	0.772	0.811	6.38688477445738e-85	1	MBNL1
3.01139079734443e-88	0.15058707655029	0.859	0.86	5.46266290638279e-84	1	IPCEF1
3.21909324071698e-88	0.171553709573523	0.704	0.699	5.8394351386606e-84	1	ADPRM
5.07498856235828e-88	0.142586476101004	0.728	0.751	9.20602925211791e-84	1	TRIAP1
2.32732459542775e-86	0.126664187289672	0.986	0.98	4.22176681610593e-82	1	ATP5G2
9.35292604433242e-86	0.149186916470402	0.851	0.798	1.6966207844419e-81	1	PLAC8
9.9257201255601e-86	0.148428927777303	0.772	0.813	1.8005256307766e-81	1	HMGA1
1.4603127830814e-85	0.197511438114883	0.815	0.815	2.64900738850966e-81	1	IRF2BP2
6.15297028449488e-85	0.185467090605413	0.844	0.856	1.11614880960737e-80	1	C8orf59
2.69342205953099e-84	0.105038256530059	0.715	0.773	4.88586761598921e-80	1	CCT4
6.32244028356689e-84	0.1278017394102	0.987	0.981	1.14689066743903e-79	1	CIRBP
7.92878099627916e-84	0.13038886210454	0.581	0.622	1.43828087272504e-79	1	PDE3B
6.90267056081445e-83	0.123046264910408	0.719	0.751	1.25214443973174e-78	1	TWISTNB
7.68557278185348e-83	0.198534013259881	0.89	0.869	1.39416290262822e-78	1	KRR1
8.31254840853524e-83	0.126104511388028	0.981	0.979	1.50789628130829e-78	1	COX6C
1.03636925536001e-82	0.133137404658653	0.737	0.768	1.87997382922306e-78	1	IRS2
6.75769415454836e-82	0.13073298868763	0.671	0.677	1.22584571963507e-77	1	PITPNA-AS1
7.47554465603687e-82	0.185417417590052	0.897	0.869	1.35606380060509e-77	1	NBEAL1
1.47406415838739e-81	0.118662121356981	0.976	0.972	2.67395238331472e-77	1	EIF3K
2.61554046840673e-81	0.15191472596567	0.752	0.777	4.74459040968981e-77	1	P2RY10
5.31703894273739e-81	0.166281395461291	0.76	0.762	9.64510864212563e-77	1	PRDX6
1.87758095841816e-80	0.163642424775981	0.703	0.718	3.40593185857055e-76	1	RNF145
2.58890044818634e-80	0.124149405680678	0.565	0.602	4.69626541301003e-76	1	CRTC3
3.47300222588897e-80	0.174165835062469	0.961	0.952	6.30002603776259e-76	1	SF1
1.09029760152196e-79	0.125472274037776	0.674	0.565	1.97779984916084e-75	1	TMEM204
7.0223066984134e-78	0.128837566285757	0.906	0.827	1.27384643509219e-73	1	KRT10
1.10638718130697e-77	0.117658657106641	0.765	0.797	2.00698634689085e-73	1	EIF2S3
4.20668839863038e-77	0.157720269208814	0.508	0.393	7.6309327551155e-73	1	CENPK
4.99942804401958e-77	0.168975883251946	0.803	0.802	9.06896247185152e-73	1	PTP4A1
3.66486458529841e-75	0.113207873261866	0.889	0.805	6.64806435773131e-71	1	CYCS
3.67320107957606e-75	0.192913997738831	0.748	0.705	6.66318675835098e-71	1	BIRC2
3.03900606770279e-74	0.139898850415922	0.606	0.64	5.51275700681285e-70	1	TIMM9
7.01082877990967e-74	0.158550739451905	0.712	0.718	1.27176434067561e-69	1	BCL11B
1.9345681452889e-73	0.148567530284212	0.636	0.667	3.50930661555407e-69	1	TOPORS-AS1
2.44875507484455e-73	0.183683541409451	0.683	0.683	4.44204170576802e-69	1	RP11-51J9.5
1.25106419747695e-72	0.142712108183976	0.749	0.774	2.26943045422319e-68	1	BNIP3L
1.69346420062702e-72	0.197052992189709	0.821	0.776	3.07194405993741e-68	1	EIF5A
5.35588973187719e-71	0.192149949282656	0.677	0.633	9.71558397362523e-67	1	PSMD5-AS1
7.66916399797676e-71	0.121244456534732	0.644	0.653	1.39118634923298e-66	1	NME4
1.23168230442252e-70	0.191210223889592	0.868	0.847	2.23427170022245e-66	1	SDCBP
1.9957625009677e-70	0.115334312277125	0.873	0.791	3.6203131767554e-66	1	PAIP2
3.42870391564595e-70	0.143158380479162	0.764	0.791	6.21966890298175e-66	1	RP1-313I6.12
4.47995900578593e-69	0.111203276945269	0.757	0.805	8.12664563649568e-65	1	SUCLG2
6.91504603264881e-69	0.114043549593715	0.716	0.611	1.25438935032249e-64	1	PFDN4
3.1923320133085e-67	0.142583533594212	0.775	0.787	5.79089027214161e-63	1	ALG13
4.47626787806393e-67	0.170310053552602	0.911	0.885	8.11994993080797e-63	1	RSL24D1
6.5740710239018e-67	0.13240766004736	0.814	0.814	1.19253648373579e-62	1	RBMX
9.72549581517979e-67	0.166761290589398	0.754	0.749	1.76420494087361e-62	1	IKZF1
9.04124183033357e-66	0.135258890000639	0.772	0.807	1.64008126802251e-61	1	CREBRF
1.17711636791304e-65	0.107654105762079	0.775	0.822	2.13528909139425e-61	1	ESD
1.24334299718522e-65	0.138231615893697	0.966	0.947	2.255424196894e-61	1	ATP6V1G1
2.36219033515426e-65	0.147784684980958	0.679	0.697	4.28501326796982e-61	1	CCNG1
2.7269588651558e-65	0.15138016751216	0.706	0.707	4.94670338139261e-61	1	DPH5
8.59678061177328e-65	0.165639535422697	0.716	0.704	1.55945600297567e-60	1	CAMK4
1.01959562080142e-64	0.100293192906153	0.797	0.844	1.84954645613378e-60	1	EVI2A
1.22432053912911e-64	0.121107549080908	0.698	0.597	2.2209174579802e-60	1	RP11-489E7.4
2.97049855529136e-62	0.135797642153734	0.639	0.663	5.38848437929852e-58	1	PABPC4
6.10772867637438e-62	0.118913153523514	0.689	0.678	1.10794198189431e-57	1	AL592183.1
2.74256366097494e-61	0.114139074309235	0.907	0.933	4.97501048100855e-57	1	JMJD1C
3.86305766296024e-61	0.161333761963092	0.866	0.868	7.00758660060987e-57	1	SNRPE
6.39921973647674e-61	0.112732135441373	0.893	0.821	1.16081846019688e-56	1	NDUFB1
1.56547685479088e-59	0.119252308127372	0.82	0.819	2.83977501459066e-55	1	ATF4
1.83500927068408e-57	0.10974507969864	0.657	0.697	3.32870681702093e-53	1	SMAP2
1.21609874138686e-56	0.141710211942444	0.735	0.743	2.20600311687576e-52	1	STAT3
2.20415050234396e-56	0.139444282231381	0.686	0.698	3.99832901125195e-52	1	ATF7IP2
2.22216112735229e-56	0.121210860605088	0.759	0.67	4.03100028501705e-52	1	CLNS1A
1.69694201426957e-55	0.109189021186774	0.753	0.773	3.07825281388501e-51	1	DCTN6
5.74177256774232e-55	0.139870417406706	0.922	0.901	1.04155754378846e-50	1	EIF4B
9.8582361966968e-55	0.11029077653226	0.977	0.941	1.7882840460808e-50	1	CDC42
1.11095127446873e-54	0.110565769733841	0.874	0.802	2.01526561188628e-50	1	LITAF
1.18391191901895e-54	0.12588379685672	0.9	0.841	2.14761622110038e-50	1	AAK1
2.85462739761523e-54	0.133545083549481	0.777	0.789	5.17829409927403e-50	1	MED30
1.60779004775629e-53	0.116486500383686	0.88	0.881	2.9165311466299e-49	1	PCBP2
3.28838008716298e-53	0.147689072937116	0.852	0.785	5.96512147811365e-49	1	SNRPF
3.35483504551501e-53	0.127607377346014	0.679	0.661	6.08567077256423e-49	1	LINC01089
4.38306901321646e-53	0.102343740586167	0.477	0.427	7.95088718997465e-49	1	ATP8A1
1.52536756517086e-52	0.126698983586763	0.872	0.878	2.76701676321995e-48	1	RCAN3
2.10075063669831e-52	0.157724390140795	0.825	0.76	3.81076165497073e-48	1	TAGAP
4.2565462626225e-51	0.104812519893407	0.954	0.908	7.72137492039721e-47	1	ANAPC16
5.73376187077907e-51	0.120948384454595	0.758	0.783	1.04010440335932e-46	1	RPF1
9.15056129374307e-51	0.119366777139783	0.755	0.781	1.65991181868499e-46	1	PCIF1
1.00725617369532e-50	0.132960680595473	0.868	0.805	1.82716269908331e-46	1	GPX4
2.11195270076638e-50	0.124379363231088	0.883	0.891	3.83108219919021e-46	1	SLC25A5
4.03775927068989e-50	0.147066691777293	0.86	0.847	7.32449531703146e-46	1	CCDC109B
7.65616446698755e-50	0.143037135495074	0.864	0.873	1.38882823431154e-45	1	CLK1
1.80888385017388e-49	0.122893262215859	0.783	0.793	3.28131530421541e-45	1	NUCKS1
4.75258932061078e-49	0.112235446483975	0.912	0.859	8.62119702758796e-45	1	ERP29
7.44469936855435e-49	0.110249669379318	0.973	0.941	1.35046846545576e-44	1	PNISR
1.28245480434238e-48	0.122919566245573	0.612	0.521	2.32637301507707e-44	1	CHMP3
5.70776362178012e-48	0.115760492476276	0.726	0.748	1.03538832099091e-43	1	IGBP1
7.12216727676148e-48	0.10043417628567	0.835	0.848	1.29196114400453e-43	1	EIF3D
1.6177812916233e-47	0.107196287566953	0.842	0.77	2.93465526300466e-43	1	EIF5
1.99506611280314e-47	0.106295394410687	0.551	0.461	3.6190499286249e-43	1	OLA1
1.63404832144157e-46	0.107511987446256	0.747	0.776	2.96416365509501e-42	1	TAF9
1.13491462776714e-45	0.100904835206991	0.753	0.783	2.0587351347696e-41	1	HBP1
2.32800951159696e-45	0.109868117741599	0.78	0.806	4.22300925403689e-41	1	RBMS1
3.14653772833193e-45	0.119252389271858	0.844	0.849	5.70781943919412e-41	1	NCF1
4.58084753544106e-45	0.107346432179093	0.775	0.7	8.30965742929008e-41	1	RBM4
6.06161061027262e-44	0.111015621340066	0.768	0.797	1.09957616470345e-39	1	ZNHIT3
1.7051610664633e-42	0.112807008117256	0.81	0.826	3.09316217456443e-38	1	SH3YL1
1.91987520749535e-41	0.11316272634274	0.686	0.696	3.48265362639656e-37	1	USE1
2.13047194693966e-40	0.103619548296072	0.882	0.903	3.86467611174855e-36	1	NR4A2
4.90628878548163e-39	0.119864920611846	0.812	0.812	8.90000785686368e-35	1	ARID5A
9.40329069915771e-39	0.10218301526287	0.718	0.645	1.70575693282721e-34	1	C19orf60
1.90326766975409e-38	0.121431541677747	0.832	0.836	3.45252755293392e-34	1	EIF2A
2.93990471752245e-38	0.110787500708536	0.783	0.787	5.33298715758572e-34	1	GCC2
4.47986912057939e-38	0.10683486337092	0.932	0.932	8.12648258473102e-34	1	EIF3G
1.85089397273593e-37	0.127883948943197	0.808	0.815	3.35752166654297e-33	1	CIR1
3.23011687730248e-37	0.100392834513004	0.835	0.838	5.85943201542669e-33	1	SYF2
3.14699055198694e-36	0.130666242211541	0.779	0.786	5.7086408613043e-32	1	VPS51
5.29697741951535e-36	0.126011755105347	0.753	0.76	9.60871703900085e-32	1	NDUFC1
1.98764900902677e-35	0.115358374691771	0.708	0.72	3.60559530237456e-31	1	ANKRD49
1.25012180178369e-34	0.106178686263922	0.789	0.806	2.26772094843561e-30	1	RBM38
2.40794554701559e-34	0.126565064452881	0.929	0.92	4.36801322228628e-30	1	SELK
1.4500413498529e-33	0.10903813679045	0.82	0.833	2.63037500863316e-29	1	FAM177A1
6.45642829954268e-33	0.103573076702318	0.832	0.848	1.17119609353704e-28	1	SNRPD1
4.13480302327718e-32	0.106035050375505	0.794	0.809	7.50053268422481e-28	1	PNRC2
8.60391033434632e-31	0.121249329056131	0.709	0.692	1.56074933465042e-26	1	HECTD1
1.47098903550102e-30	0.12269044665557	0.605	0.541	2.66837411039886e-26	1	ZNF24
5.76419237062137e-30	0.104347557666026	0.867	0.871	1.04562449603072e-25	1	RHOH
3.59642075903872e-29	0.115941588469243	0.787	0.741	6.52390725689624e-25	1	CALM3
9.53113677735854e-29	0.106102221102355	0.839	0.791	1.72894821141284e-24	1	UFC1
1.90396740743066e-28	0.131322055978767	0.754	0.731	3.45379687707922e-24	1	FOXN3
7.16222201452912e-28	0.120009373314361	0.86	0.83	1.29922707343558e-23	1	KLF3
1.01141302918732e-27	0.117633913042534	0.776	0.777	1.83470323494581e-23	1	HAX1
4.12500789004763e-27	0.108473878786859	0.911	0.906	7.48276431254639e-23	1	UBXN1
1.29517546553241e-26	0.119615305374976	0.807	0.785	2.34944829447579e-22	1	EIF1B
2.97766087538196e-26	0.102490313584226	0.567	0.506	5.40147682794288e-22	1	KRAS
1.46712745093542e-25	0.104448831491278	0.539	0.485	2.66136919599685e-21	1	SYS1
2.57882173583197e-25	0.110420043924603	0.359	0.303	4.67798262879919e-21	1	NDUFAF4
9.59740803920506e-23	0.100272142546979	0.726	0.726	1.7409698183118e-18	1	GABPB1-AS1
2.15668326919234e-21	0.117197470422509	0.785	0.769	3.9122234503149e-17	1	DYNLT1
8.66417519810729e-18	0.111962806531473	0.801	0.775	1.57168138093666e-13	1	DDT
1.38483690986518e-17	0.10676221484481	0.506	0.476	2.51209415449544e-13	1	NSMCE1
8.76168509125034e-16	0.101710476059173	0.516	0.484	1.58936967555281e-11	1	ANXA2R
0	2.38999706496884	0.423	0.294	0	10	UTS2
0	1.59367772581305	0.829	0.713	0	10	HLA-DRA
0	1.47112052641704	0.962	0.852	0	10	HLA-DRB1
0	1.3491289101881	0.745	0.621	0	10	DUSP4
0	1.14247644579889	0.868	0.733	0	10	PMAIP1
0	1.06613593847779	0.825	0.72	0	10	TIGIT
0	1.01019653834237	0.808	0.66	0	10	LINC00152
0	0.986318565820754	0.721	0.617	0	10	HLA-DQB1
0	0.965358933906631	0.936	0.737	0	10	HLA-DPB1
0	0.948384954772226	0.948	0.863	0	10	HLA-DPA1
0	0.92134026152846	0.784	0.728	0	10	IGLC2
0	0.915539754101729	0.743	0.71	0	10	RTKN2
0	0.905052914148268	0.737	0.594	0	10	FANK1
0	0.854519070850996	0.715	0.602	0	10	LGALS3
0	0.827120547638013	0.763	0.724	0	10	IL2RA
0	0.82209840832721	0.85	0.886	0	10	TMEM176B
0	0.821089941166044	0.848	0.789	0	10	HLA-DQA1
0	0.819277641841564	0.61	0.423	0	10	FOXP3
0	0.783515365166645	0.895	0.8	0	10	MIR4435-2HG
0	0.769721353871158	0.743	0.675	0	10	RP11-1399P15.1
0	0.709285658570858	0.999	0.997	0	10	IL32
0	0.708189831716029	0.802	0.803	0	10	HPGD
0	0.679231536926121	0.574	0.603	0	10	RP11-160E2.6
0	0.660053548672707	0.672	0.544	0	10	FAM129A
0	0.639117720406932	0.789	0.704	0	10	DUSP10
0	0.608941126042331	0.577	0.534	0	10	STAM
0	0.599973711922354	0.753	0.681	0	10	HLA-DMA
0	0.570826108174507	0.728	0.682	0	10	HACD1
0	0.545290795744494	0.584	0.523	0	10	CPNE2
0	0.494889891445289	0.999	0.968	0	10	S100A4
0	0.492706449202253	0.724	0.697	0	10	JAKMIP1
0	0.479928361215881	0.538	0.412	0	10	IKZF2
0	0.469957061798359	0.69	0.588	0	10	NCF4
0	0.467568754125875	0.841	0.788	0	10	HLA-DQA2
0	0.462895417644826	0.68	0.519	0	10	ICA1
0	0.397657888770073	0.666	0.693	0	10	HES1
0	0.375704107325624	0.721	0.669	0	10	AC133644.2
0	0.361470948872254	0.716	0.689	0	10	CTLA4
0	0.349429103074426	0.793	0.822	0	10	CCR10
0	0.331930643320509	0.795	0.7	0	10	SPATS2L
0	0.331514271136843	0.519	0.595	0	10	ENTPD1
0	0.330394378955413	0.644	0.6	0	10	ZC2HC1A
0	0.330083256038391	0.598	0.582	0	10	NINJ2
0	0.329052172608211	0.521	0.493	0	10	LINC00426
0	0.317845493204661	0.646	0.604	0	10	PI16
0	0.315413108968572	0.497	0.523	0	10	TTN
0	0.306892569944563	0.642	0.508	0	10	FCRL3
0	0.281918222384296	0.853	0.916	0	10	IGKC
0	0.26668649289042	0.693	0.662	0	10	HLA-DMB
0	0.217564760328942	0.466	0.513	0	10	F5
0	0.217383494642836	0.686	0.654	0	10	TNFRSF9
0	0.211836179938853	0.78	0.693	0	10	ACTA2
0	0.210976303242468	0.482	0.593	0	10	PMCH
0	0.209982979519281	0.796	0.734	0	10	PTGIR
0	0.207743939079015	0.627	0.6	0	10	BARD1
0	0.203330717046448	0.629	0.58	0	10	CXCR6
0	0.202072108025464	0.785	0.692	0	10	CHST7
0	0.200991217270331	0.77	0.686	0	10	ADAM12
0	0.200786880385213	0.654	0.609	0	10	METTL7A
0	0.198594741779946	0.825	0.778	0	10	ETV7
0	0.1949846085757	0.458	0.446	0	10	MGST2
0	0.194145975073584	0.499	0.515	0	10	C15orf53
0	0.190743762288023	0.793	0.824	0	10	LINC00891
0	0.184827037287039	0.769	0.688	0	10	CD70
0	0.182732819046958	0.522	0.561	0	10	AC011997.1
0	0.180439377969956	0.854	0.884	0	10	TRIB1
0	0.179438547977915	0.649	0.703	0	10	IKZF4
0	0.178017345899362	0.515	0.602	0	10	AC078883.3
0	0.168816395656762	0.793	0.821	0	10	CTD-3193K9.4
0	0.168278467516445	0.597	0.599	0	10	WBSCR27
0	0.164122980645901	0.622	0.566	0	10	AC002331.1
0	0.159065060997444	0.687	0.66	0	10	CEP128
0	0.157775558685712	0.523	0.563	0	10	BFSP2
0	0.153020073518905	0.847	0.885	0	10	TMEM176A
0	0.151799311575123	0.849	0.884	0	10	BASP1
0	0.146049580542586	0.613	0.499	0	10	IL7
0	0.145011181927652	0.698	0.789	0	10	SEMA3G
0	0.144924590511882	0.509	0.602	0	10	SWAP70
0	0.143615134404135	0.442	0.483	0	10	IGHM
0	0.140431482206056	0.847	0.884	0	10	MAFB
0	0.139651009669386	0.622	0.597	0	10	RP11-214O1.3
0	0.13726954493187	0.682	0.661	0	10	VAV3
0	0.137256472063476	0.698	0.79	0	10	ANKS1B
0	0.121618759586297	0.459	0.476	0	10	PNMA5
0	0.118495805219267	0.397	0.394	0	10	LMCD1
0	0.113569415045888	0.651	0.686	0	10	RHOXF1
0	0.108754759892874	0.745	0.718	0	10	SNED1
0	0.107973800153875	0.631	0.705	0	10	RNU11
0	0.10770869406693	0.763	0.688	0	10	AIM2
0	0.104777248891976	0.647	0.686	0	10	LAYN
0	0.1044105351663	0.465	0.384	0	10	MEOX1
0	0.103362729051703	0.674	0.657	0	10	NUSAP1
4.94065645841247e-323	0.270032175374175	0.725	0.671	8.96235081556021e-319	10	CCNG2
3.05310830241473e-318	0.234134358692498	0.314	0.332	5.53833846058033e-314	10	CCDC141
3.82231787126086e-316	0.356708030890618	1	1	6.93368461846719e-312	10	HLA-A
5.87482521646932e-314	0.13038814948586	0.611	0.597	1.06569329426754e-309	10	RP11-395B7.4
3.56878589707018e-308	0.404246182383013	0.739	0.685	6.47377761728531e-304	10	PTTG1
1.15685812888825e-299	0.190448358910728	0.607	0.53	2.09854064580328e-295	10	FAM19A2
1.33786358978589e-298	0.66922579671903	0.662	0.59	2.4268845518716e-294	10	HLA-DRB5
1.19650541937781e-291	0.324883396412617	0.479	0.42	2.17046083075135e-287	10	RP11-367G6.3
1.83481961196555e-290	0.475163376478665	0.796	0.687	3.3283627761055e-286	10	OAS1
2.94700366093873e-288	0.248755772159165	0.543	0.616	5.34586464094286e-284	10	SETD7
2.0398085288215e-284	0.130104845063806	0.68	0.662	3.7002126712822e-280	10	CTNNA1
7.27929247031979e-283	0.15509106384777	0.449	0.518	1.32046365411601e-278	10	CCR4
5.73325508078033e-277	0.157284398874658	0.65	0.711	1.04001247165355e-272	10	TRIM16
4.61578208768348e-267	0.423131292642919	0.544	0.512	8.37302870705783e-263	10	TNFRSF18
4.64581664216488e-266	0.632738890219777	0.767	0.644	8.42751138888709e-262	10	GBP5
2.47691648895488e-262	0.179556529594357	0.533	0.574	4.49312651096415e-258	10	CHN1
1.24757033199631e-252	0.188067155330128	0.551	0.578	2.26309258224131e-248	10	MPST
7.64400471979316e-252	0.180356585324529	0.738	0.644	1.38662245617048e-247	10	CD79A
1.17374797415545e-247	0.854051071267862	0.943	0.891	2.12917882511798e-243	10	CD74
2.42915381761225e-247	0.819565837511453	0.97	0.879	4.40648502514861e-243	10	RGS1
3.56943647074291e-247	0.239573202879822	0.605	0.426	6.47495775792764e-243	10	FUT7
1.04488048409648e-240	0.491602771929024	0.746	0.653	1.89541319815102e-236	10	PRDM1
1.16236818560217e-240	0.398799139859942	0.812	0.713	2.10853588868234e-236	10	SHMT2
2.88982270748315e-233	0.667400636101501	0.931	0.81	5.24213839137443e-229	10	ANXA2
1.74337283362109e-230	0.290165646850816	0.849	0.793	3.16247832018865e-226	10	CD58
4.45389860529426e-228	0.67436250187613	0.855	0.725	8.07937207000379e-224	10	IL10RA
4.16323992889791e-226	0.109519415869305	0.517	0.569	7.55211723102081e-222	10	SLC14A1
7.27644755376307e-224	0.76454597052069	0.91	0.838	1.31994758625262e-219	10	SAT1
4.61252596118854e-223	0.168185190418265	0.344	0.38	8.36712209359602e-219	10	HIST1H2BN
4.9517089787373e-222	0.173188963194786	0.489	0.49	8.98240008742946e-218	10	PARVB
3.20368220985487e-218	0.174247370771804	0.456	0.521	5.81147952867673e-214	10	CUL9
8.00672827067987e-212	0.627865229308622	0.857	0.758	1.45242050830133e-207	10	ARID5B
1.98931279598804e-211	0.356131530088349	0.519	0.435	3.60861341192231e-207	10	TOX
7.55450304199421e-205	0.318900457936437	0.853	0.794	1.37038685181775e-200	10	IL2RB
7.82033416284552e-203	0.259171981072207	0.593	0.513	1.41860861714018e-198	10	SKAP2
2.43749610855941e-202	0.494442185189815	0.751	0.681	4.42161794092677e-198	10	LAIR2
4.06137793117363e-200	0.243386980785779	0.848	0.786	7.36733956714896e-196	10	SMC6
5.27614357304795e-196	0.176080388345394	0.526	0.613	9.57092444150899e-192	10	CORO2A
8.70065668993289e-194	0.179963775580675	0.693	0.669	1.57829912355383e-189	10	CCDC50
1.11027255353114e-192	0.174592617559674	0.618	0.613	2.01403441210548e-188	10	SGMS1
1.65194569333712e-192	0.213325362874413	0.791	0.699	2.99662948771353e-188	10	GLB1
9.18872895789451e-191	0.267170006370123	0.79	0.706	1.66683543296206e-186	10	HERC5
3.2053910198335e-186	0.189892581450046	0.549	0.581	5.81457930997796e-182	10	HELLS
1.53784161467178e-182	0.331201050019231	0.669	0.625	2.78964468901461e-178	10	NABP1
7.17609661716601e-180	0.192582107546581	0.579	0.503	1.30174392635391e-175	10	DCP1B
6.11994868072509e-178	0.210884578445821	0.617	0.644	1.11015869068353e-173	10	APOLD1
2.31731531771749e-177	0.623585588738529	0.875	0.713	4.20360998633953e-173	10	GLRX
3.98227944647062e-176	0.375066934975699	0.56	0.523	7.2238549158977e-172	10	FAS
6.63821152631716e-176	0.154777705573037	0.721	0.802	1.20417157087393e-171	10	BCL2L11
2.97223450262162e-172	0.489625061545312	0.804	0.726	5.39163338775562e-168	10	TNFRSF1B
7.29133763581201e-172	0.246262494573383	0.525	0.488	1.3226486471363e-167	10	STX11
2.19745428530364e-168	0.118128072023261	0.687	0.662	3.9861820735408e-164	10	GLCE
7.13550709105546e-167	0.418916885427215	0.979	0.937	1.29438098631746e-162	10	S100A10
6.05067151096428e-165	0.521285340822779	0.968	0.951	1.09759181208892e-160	10	ISG20
7.99417616031655e-164	0.138025671951927	1	1	1.45014355548142e-159	10	B2M
5.58279478082974e-162	0.119194189193881	0.527	0.573	1.01271897324251e-157	10	ARHGAP11B
5.1462685080905e-161	0.573988384865065	0.825	0.654	9.33533107367616e-157	10	DOK2
1.72278773919659e-159	0.148235042369498	0.396	0.336	3.12513695890262e-155	10	MIR181A1HG
1.10644280494236e-158	0.177117514619879	0.609	0.622	2.00708724816544e-154	10	FAM13A
1.97201163405857e-155	0.481041804772346	0.617	0.592	3.57722910418224e-151	10	TBC1D4
2.32626043713001e-155	0.135071655566678	0.863	0.89	4.21983643295384e-151	10	LMNB1
2.02485020342203e-150	0.192725503069202	0.646	0.586	3.67307826900756e-146	10	EZH2
2.4062958656451e-149	0.321041580321135	0.999	0.999	4.36502070028021e-145	10	ACTB
1.57267248039396e-148	0.169765677053171	0.537	0.615	2.85282787943465e-144	10	BACH1
4.23955202394172e-146	0.143049602053502	0.693	0.668	7.69054737143028e-142	10	SLC16A1
3.14452855562425e-142	0.135739096581498	0.451	0.526	5.7041747999024e-138	10	RP4-539M6.22
3.67945647753528e-140	0.529709030630219	0.833	0.765	6.674534050249e-136	10	USP15
5.58395078784347e-140	0.172922061309549	0.336	0.304	1.01292867291481e-135	10	CDCA7
5.01393677923411e-138	0.238387620846742	0.993	0.977	9.09528131753068e-134	10	SH3BGRL3
2.50541792757938e-137	0.549460286785551	0.722	0.61	4.544828120629e-133	10	HERPUD1
2.69939383774248e-137	0.413664759595137	0.669	0.641	4.89670042166486e-133	10	CHST11
4.00690116457442e-135	0.329386435730757	0.559	0.519	7.26851871253799e-131	10	RDX
1.61024270768974e-134	0.189848444230214	0.557	0.588	2.92098027174919e-130	10	ACOT9
2.28605084609398e-130	0.292714313489876	0.998	0.998	4.14689623481447e-126	10	UBC
2.65625656361554e-128	0.551391952679613	0.722	0.619	4.81844940639859e-124	10	TTC39C
6.01588263627288e-125	0.225326793598143	0.438	0.325	1.0912811102199e-120	10	RP11-25K19.1
1.26963601845596e-124	0.131650975028362	0.624	0.605	2.30311973747912e-120	10	KCNN4
1.82431627170729e-124	0.445846750451863	0.55	0.395	3.30930971687702e-120	10	BATF
2.00680672598969e-124	0.114504933331273	0.665	0.692	3.6403474009453e-120	10	SYT11
1.05194923517926e-123	0.120718172386852	0.533	0.577	1.90823591261518e-119	10	RP11-553L6.2
2.99354610408015e-123	0.44227524214593	0.874	0.796	5.43029263280139e-119	10	ITGB1
7.30415827698343e-123	0.447232881889874	0.667	0.567	1.32497431144479e-118	10	BTG3
1.91273044722567e-122	0.474127413719986	0.895	0.827	3.46969303126737e-118	10	EZR
3.04750999280432e-122	0.467469841591185	0.75	0.686	5.52818312694704e-118	10	ATP2B1
9.08881607330318e-122	0.151508431284716	0.777	0.699	1.6487112356972e-117	10	TBK1
5.41346104645793e-121	0.135337130601494	0.481	0.5	9.82001833827468e-117	10	AC093673.5
3.13081344523939e-120	0.260693333577902	0.841	0.833	5.67929558966425e-116	10	NPDC1
1.66548118995734e-119	0.444770348308545	0.919	0.855	3.02118287858261e-115	10	ANXA5
5.55177720193723e-117	0.393539021967265	0.824	0.712	1.00709238443141e-112	10	EPSTI1
7.40199623856435e-117	0.433634636629651	0.957	0.896	1.34272211767557e-112	10	CLIC1
2.35736101981444e-114	0.499841162402767	0.808	0.624	4.27625288994339e-110	10	CARD16
1.48104261575272e-113	0.299143241819682	0.686	0.638	2.68661130497544e-109	10	GPR82
3.20531382727003e-113	0.115584304868842	0.603	0.571	5.81443928266784e-109	10	MS4A1
3.98838162899886e-113	0.235593064012492	0.958	0.929	7.23492427500393e-109	10	LGALS9
3.1746885890829e-112	0.104557210486538	0.53	0.576	5.75888510059638e-108	10	RAB11FIP5
3.5464512757991e-111	0.498436881028628	0.886	0.802	6.43326261429957e-107	10	GBP2
1.21811080204875e-110	0.223418009836103	0.658	0.594	2.20965299491643e-106	10	TULP4
1.78537427851674e-110	0.401754971878488	0.608	0.552	3.23866894122936e-106	10	MIAT
2.42488264661477e-110	0.173840537908144	0.713	0.7	4.39873712095919e-106	10	FAM160B1
4.3382449286457e-110	0.147418386247923	0.553	0.581	7.8695763005633e-106	10	LAX1
1.8769994604875e-109	0.161833841623658	0.641	0.587	3.40487702132432e-105	10	DAPP1
4.43595656751549e-109	0.212672034921455	0.753	0.822	8.0468252134731e-105	10	HEXIM1
8.62550429549919e-109	0.185475828914215	0.694	0.722	1.56466647920355e-104	10	CKS2
1.31822509670103e-108	0.268127035858113	0.665	0.63	2.39126032541568e-104	10	RNF214
5.49318192461116e-108	0.212480879325297	0.489	0.544	9.96463201124465e-104	10	MFGE8
4.4959646942094e-107	0.176406122191722	0.476	0.534	8.15567995529585e-103	10	C16orf74
1.41353251740624e-106	0.320889786904266	0.971	0.946	2.56414798657493e-102	10	TYMP
1.82864544640381e-106	0.361554136105951	0.776	0.716	3.31716283977651e-102	10	SMS
6.49491418085293e-104	0.129643073245215	0.947	0.919	1.17817743240672e-99	10	NF1
2.06782256007169e-103	0.375685045491273	0.849	0.756	3.75103012397005e-99	10	PYHIN1
3.61994731623019e-103	0.100691792539562	0.621	0.577	6.56658443164157e-99	10	ACSL4
2.47761728081812e-102	0.166250359985472	0.669	0.724	4.49439774740407e-98	10	ATXN7L1
2.95271166947161e-102	0.21667835560346	0.651	0.633	5.35621896842151e-98	10	DUSP16
9.53771236301705e-102	0.437383309256783	0.926	0.922	1.73014102265129e-97	10	BIRC3
6.03784439860783e-101	0.195860516289925	0.582	0.637	1.09526497390746e-96	10	PELI1
5.50799471069284e-100	0.19522205167209	0.657	0.593	9.99150240519681e-96	10	ST8SIA4
2.77736548115375e-98	0.258906013729235	0.666	0.604	5.0381409828129e-94	10	TCEAL4
5.74563861891305e-97	0.323172275741711	0.83	0.742	1.04225884547083e-92	10	GALM
1.4217995386735e-94	0.15011214812036	0.468	0.496	2.57914436315373e-90	10	CH17-373J23.1
2.5034328678975e-94	0.2462060633385	0.804	0.722	4.54122722236606e-90	10	HNRNPLL
4.92453055092563e-94	0.116974675465538	0.487	0.492	8.93309841937909e-90	10	CASK
7.183950510519e-92	0.391038760026142	0.872	0.865	1.30316862260815e-87	10	SMCHD1
8.28076992221826e-92	0.211730174209439	0.702	0.715	1.50213166389039e-87	10	RFTN1
1.2358161363697e-91	0.496757608511683	0.993	0.982	2.24177047137464e-87	10	ISG15
1.55897251398818e-90	0.206458184297997	0.646	0.635	2.82797614037457e-86	10	TRAF1
1.73867578549018e-90	0.376153671320232	0.926	0.863	3.15395787487919e-86	10	LSP1
9.95378669088767e-90	0.34332306719335	0.603	0.533	1.80561690572702e-85	10	FAM45A
3.15429329297988e-88	0.143697185779577	0.63	0.515	5.7218880334655e-84	10	HS3ST3B1
5.48416979892341e-88	0.112323867631733	0.416	0.411	9.94828401524707e-84	10	NDC80
3.68293230366539e-87	0.120017263110458	0.801	0.833	6.68083919884901e-83	10	ATP8B2
2.56900936627843e-86	0.409452867578979	0.575	0.472	4.66018299042907e-82	10	CLDND1
6.97853195603128e-85	0.277337813013864	0.82	0.742	1.26590569682407e-80	10	YWHAH
8.67925865656177e-85	0.135437974033356	0.628	0.609	1.57441752030031e-80	10	SLC9A9
1.25879391219843e-84	0.244624979685648	0.523	0.563	2.28345215672796e-80	10	FXYD1
2.32483688234304e-84	0.341892506494725	0.964	0.919	4.21725410457027e-80	10	YWHAB
2.56636898916547e-84	0.188592071944393	0.637	0.615	4.65539334634616e-80	10	SLC35E3
2.68448234369043e-84	0.204810035848044	0.765	0.672	4.86965097145444e-80	10	PARP12
4.46557770710286e-84	0.328022603585787	0.681	0.588	8.10055796068459e-80	10	HAPLN3
2.64595236759238e-83	0.184215843780964	0.443	0.427	4.79975759481258e-79	10	AKIP1
5.07072640552856e-83	0.16106719802838	0.841	0.79	9.19829769962881e-79	10	TSPAN5
4.2523617474119e-82	0.187853141754718	0.631	0.653	7.71378420980518e-78	10	RFFL
1.6074785056013e-80	0.1287493100934	0.616	0.621	2.91596600916075e-76	10	PDP1
1.61648421055111e-79	0.250193398316719	0.981	0.966	2.93230235793971e-75	10	GAPDH
3.36078564265188e-79	0.410947570669992	0.704	0.537	6.09646515577052e-75	10	CCM2
5.9238572673385e-79	0.384210515975925	0.76	0.71	1.0745877082952e-74	10	SLA
1.03584864709655e-78	0.383512140691621	0.904	0.853	1.87902944583314e-74	10	C12orf75
4.14966307595505e-78	0.399711574377076	0.777	0.688	7.52748881978246e-74	10	EIF3A
7.56843270325076e-78	0.36126569273831	0.748	0.57	1.37291369236969e-73	10	HN1
2.31650892144221e-77	0.25460475459113	0.985	0.968	4.20214718349617e-73	10	OAZ1
2.60188118175885e-77	0.227398427483101	0.528	0.522	4.71981246371056e-73	10	RAB11FIP1
2.86651483637445e-77	0.175146517953896	0.812	0.84	5.19985791318325e-73	10	YPEL2
1.23141196771329e-76	0.211153602463902	0.527	0.533	2.23378130943191e-72	10	HOTAIRM1
2.09219502481132e-76	0.248902323307984	0.503	0.456	3.79524177500773e-72	10	ID3
1.18972487431803e-75	0.187099393098116	0.511	0.51	2.1581609220129e-71	10	GLCCI1
1.42958682266216e-74	0.237089549206493	0.603	0.626	2.59327049630915e-70	10	ATXN1
6.2361368771813e-74	0.222896891112787	0.698	0.744	1.13123522952069e-69	10	GPR155
1.8213827842034e-73	0.13549785071917	0.664	0.708	3.30398837054497e-69	10	LDLRAD4
2.31667378275877e-72	0.291585324461951	0.649	0.483	4.2024462419244e-68	10	CD79B
2.8600082405545e-72	0.394709277031428	0.849	0.772	5.18805494836586e-68	10	SKAP1
7.27670637463599e-72	0.191930182901036	0.998	0.998	1.31999453635897e-67	10	CD52
7.48536355399454e-72	0.409287063457061	0.837	0.788	1.35784494869461e-67	10	LMNA
1.42532233553186e-71	0.115383945906928	1	1	2.58553471665479e-67	10	HLA-C
5.12341709987293e-71	0.376189382358282	0.689	0.625	9.2938786191695e-67	10	CASP8
5.21239447640183e-71	0.147422295062354	0.579	0.436	9.45528358019292e-67	10	CALHM2
1.43557230226944e-70	0.100771341946446	0.765	0.697	2.60412815631677e-66	10	TP53INP1
2.08209484366689e-70	0.164297418079839	0.757	0.663	3.77692004641173e-66	10	ACP5
3.21878674330978e-70	0.123588700417461	0.641	0.587	5.83887915236394e-66	10	CENPM
4.01852956124684e-70	0.31273909166617	0.712	0.577	7.28961262410178e-66	10	SMC4
6.96024410300239e-70	0.164397917771051	0.784	0.705	1.26258828028463e-65	10	NFAT5
7.29777282123243e-70	0.195076636316327	0.587	0.602	1.32381598977156e-65	10	KIF20B
2.3822966631507e-69	0.351678488260629	0.656	0.584	4.32148614695538e-65	10	UBL3
3.66321842807272e-69	0.168864222065864	0.812	0.813	6.64507822852391e-65	10	CLN5
4.45947358616947e-69	0.17463632987967	0.453	0.319	8.08948508531141e-65	10	FAM110A
9.40499591822397e-69	0.351909430938383	0.651	0.577	1.70606625956583e-64	10	FAM46C
2.07147435223084e-68	0.185633951830449	0.51	0.552	3.75765447494675e-64	10	NSUN6
3.98596720655007e-68	0.346046754735199	0.831	0.68	7.23054451268183e-64	10	PRDX1
4.90608258908768e-68	0.34851186976554	0.878	0.832	8.89963381660506e-64	10	SAMSN1
1.50049513062735e-67	0.185179511750989	0.585	0.442	2.72189816695801e-63	10	NCR3
3.05737386909898e-67	0.128483973972146	0.647	0.591	5.54607619854555e-63	10	ZC3H12D
6.86204641024684e-67	0.420921317252768	0.792	0.718	1.24477521881878e-62	10	CD27
3.58054161713933e-66	0.11252031286081	0.567	0.429	6.49510249349075e-62	10	ERI1
2.2769019569373e-65	0.313147139696548	0.396	0.361	4.13030014988427e-61	10	CCR6
3.4569743231446e-65	0.177912989286531	0.998	0.993	6.2709514221843e-61	10	PFN1
5.93737986682842e-65	0.142273165292641	0.692	0.718	1.07704070784268e-60	10	KPNA2
2.42390598985313e-64	0.254977976552316	0.68	0.557	4.39696546559358e-60	10	RAB37
1.12004094273476e-63	0.273205368626594	0.995	0.989	2.03175427012085e-59	10	TRAC
2.02576186116973e-63	0.258759978705341	0.694	0.653	3.6747320161619e-59	10	ACTN4
2.69755336239448e-63	0.335371731899332	0.843	0.763	4.89336179938358e-59	10	RHOG
7.72066269213661e-63	0.241646129717372	0.945	0.927	1.40052821235358e-58	10	GSTK1
7.83531271784871e-63	0.269074346293751	0.658	0.495	1.42132572701776e-58	10	GBP1
1.03284159570969e-62	0.164248282129025	0.65	0.595	1.87357465461737e-58	10	HSPA1A
1.33776199296614e-62	0.219456077938875	0.503	0.472	2.42670025524057e-58	10	CSGALNACT1
2.90891146839757e-62	0.293667359032087	0.892	0.856	5.2767654036732e-58	10	COTL1
3.95222495901849e-62	0.128601890523503	0.645	0.521	7.16933607565954e-58	10	NTHL1
5.01083487058474e-62	0.182561414615522	0.707	0.726	9.08965445524072e-58	10	TXNDC11
5.44247512832444e-62	0.212051756193926	0.719	0.719	9.87264988278054e-58	10	NTAN1
2.36859542390176e-61	0.108229432803298	0.627	0.586	4.2966320989578e-57	10	MB21D1
8.93318089152486e-61	0.11284438973045	0.748	0.655	1.62047901372261e-56	10	RTP4
1.29810283861857e-60	0.355805140983194	0.809	0.75	2.35475854925409e-56	10	MYO1G
3.60809827909484e-60	0.115649567364423	0.481	0.496	6.54509027827805e-56	10	REEP3
4.63244656881685e-60	0.199491465584109	0.801	0.729	8.40325807583376e-56	10	ZBP1
3.18290334651197e-58	0.285534713490809	0.726	0.558	5.77378667057271e-54	10	RNASEH2B
6.46692273605737e-58	0.288243114551655	0.722	0.557	1.17309978432081e-53	10	SIT1
6.79598208232161e-57	0.240953955230506	0.82	0.734	1.23279114973314e-52	10	CD59
3.54690130121775e-56	0.310983405637411	0.829	0.825	6.43407896040899e-52	10	SAMHD1
6.21169423075139e-56	0.274716570245199	0.694	0.631	1.1268013334583e-51	10	TNFRSF4
6.22501255837283e-56	0.314348255904211	0.9	0.818	1.12921727808883e-51	10	RCSD1
8.01711286355323e-56	0.105506628788464	0.577	0.431	1.45430427344856e-51	10	SRGAP2B
8.86428870652887e-56	0.314788770410031	0.853	0.809	1.60798197136434e-51	10	PBXIP1
2.80317239744525e-55	0.12137725372556	0.69	0.675	5.08495472896569e-51	10	SNX10
3.43353986087467e-55	0.191294978430946	0.995	0.992	6.22844130762666e-51	10	ARHGDIB
4.0581137053269e-55	0.172892576333554	0.661	0.599	7.361418261463e-51	10	MIIP
4.77182577127534e-55	0.286446481343197	0.94	0.917	8.65609194909347e-51	10	ARPC1B
1.14685382282351e-54	0.307066828759729	0.648	0.605	2.08039283460185e-50	10	IQGAP2
1.60682038821821e-54	0.118238220517778	0.642	0.588	2.91477218422783e-50	10	RANBP9
7.83177506733942e-54	0.178443165402515	0.517	0.499	1.42068399721537e-49	10	PDCL
1.39449383596127e-53	0.133177492673887	0.624	0.615	2.52961181843374e-49	10	SLC16A1-AS1
1.90716547975289e-53	0.140494587896692	0.582	0.44	3.45959818027175e-49	10	PAPSS1
2.39400030851605e-53	0.22214811456391	0.928	0.908	4.34271655964812e-49	10	CRIP1
3.24406932028784e-52	0.289389557432945	0.83	0.736	5.88474174700215e-48	10	SLFN5
7.26863634401443e-52	0.278509563024617	0.849	0.772	1.31853063280422e-47	10	CASP1
7.66496190929078e-52	0.337633504132123	0.809	0.695	1.39042409034535e-47	10	PPP1R18
4.23472195449878e-51	0.26586586194308	0.789	0.633	7.68178562546079e-47	10	DYNLL1
5.07668353418528e-51	0.152652159702582	0.793	0.713	9.2091039310121e-47	10	TRIM14
6.30358875923523e-51	0.201784918761023	0.625	0.479	1.14347100092527e-46	10	TRIM69
1.33479851978395e-50	0.372518704991627	0.892	0.881	2.42132451488808e-46	10	NEAT1
1.9848941704456e-50	0.398699978894104	0.841	0.763	3.60059802518831e-46	10	LGALS1
2.12933416556077e-50	0.12954827092067	0.678	0.74	3.86261217632724e-46	10	PARP14
3.27898540491203e-50	0.211534642113146	0.628	0.481	5.94807952451042e-46	10	SKA2
8.76128487645561e-50	0.1814133453026	0.527	0.518	1.58929707658905e-45	10	MAPK13
1.76718539914989e-49	0.23343031307653	0.977	0.958	3.2056743140579e-45	10	MX1
2.78664283035761e-49	0.271359084463256	0.772	0.766	5.0549700942687e-45	10	ICOS
3.64843370428802e-49	0.236380398564951	0.825	0.741	6.61825873957847e-45	10	HPRT1
6.29877127755816e-49	0.173209091772311	0.655	0.603	1.14259710974905e-44	10	DLGAP1-AS1
1.86683543071904e-48	0.317858995638912	0.749	0.714	3.38643947132435e-44	10	SYNE2
1.92392607173826e-48	0.134609938467856	0.495	0.51	3.4900018941332e-44	10	PCBD1
2.07428062397407e-48	0.146109245588222	0.45	0.399	3.76274505188897e-44	10	MT1E
2.16154139456127e-48	0.270421101093439	0.701	0.671	3.92103608973414e-44	10	CTSA
5.6238859617834e-48	0.132361375765744	0.842	0.792	1.02017291346751e-43	10	PDZD11
9.81515584395409e-48	0.145768431653584	0.787	0.714	1.78046927009327e-43	10	PRR5
1.2348099582106e-47	0.290804561324922	0.733	0.59	2.23994526419402e-43	10	TAP1
1.57408318536509e-47	0.107318487847806	0.353	0.401	2.85538689825228e-43	10	RP11-758H9.2
2.09268425082498e-47	0.200103473404588	0.997	0.993	3.79612923099652e-43	10	H3F3A
2.39123204526818e-47	0.111979488353094	0.621	0.626	4.33769493011647e-43	10	TFRC
6.10246367683103e-47	0.128594877443566	0.955	0.93	1.10698691097715e-42	10	BISPR
7.58649304352673e-47	0.326244553853302	0.895	0.831	1.37618983809575e-42	10	ALOX5AP
1.141733840191e-46	0.323620852887115	0.901	0.821	2.07110518610647e-42	10	UCP2
2.3322088790551e-46	0.218676247505239	0.642	0.493	4.23062690660596e-42	10	CALCOCO2
4.49591842934363e-46	0.249630468656585	0.849	0.766	8.15559603082934e-42	10	TNIP1
6.384177864468e-46	0.190895584489653	0.62	0.673	1.15808986461449e-41	10	PYM1
7.58023285397159e-46	0.249845377359029	0.739	0.588	1.37505423971045e-41	10	PARP1
2.64748957522313e-45	0.171528190337842	0.961	0.94	4.80254608945475e-41	10	SAMD9L
5.88859388591253e-45	0.145386543636689	0.646	0.624	1.06819093090453e-40	10	ELK3
3.14422910137376e-44	0.147790328677027	0.791	0.713	5.703631589892e-40	10	IBTK
4.10308384232053e-44	0.25926829929789	0.753	0.608	7.44299408996944e-40	10	CDC25B
5.67295764479126e-44	0.100043502054013	0.479	0.5	1.02907451676513e-39	10	SEL1L3
1.82129883066184e-43	0.23842428484036	0.793	0.777	3.30383607882057e-39	10	JAML
7.67210154187207e-43	0.238266060747789	0.974	0.945	1.39171921969559e-38	10	EVL
7.81816066158789e-43	0.265064141544435	0.832	0.808	1.41821434401204e-38	10	HMGB2
8.18994167236247e-43	0.104260624433877	0.412	0.334	1.48565541936655e-38	10	OR2A1-AS1
9.42961210508896e-43	0.302039499019374	0.815	0.742	1.71053163586314e-38	10	OPTN
1.07020790705613e-42	0.152792865581644	0.843	0.83	1.94135714339983e-38	10	ASXL1
1.41285269664483e-42	0.263432515027712	0.862	0.748	2.56291479171373e-38	10	PSMB8
1.71162214815062e-42	0.260274260044934	0.857	0.753	3.10488257674522e-38	10	PSMB3
8.0135425153397e-42	0.145604753408442	0.436	0.333	1.45365661228262e-37	10	RAB33A
1.83541928862762e-41	0.237752374321598	0.726	0.582	3.3294505895705e-37	10	CSK
2.19173557969972e-41	0.221995972416334	0.762	0.775	3.97580834157529e-37	10	GADD45A
2.79967333004142e-41	0.180423799678092	0.714	0.759	5.07860742069514e-37	10	CNTRL
3.60925950317985e-41	0.105716077775338	0.619	0.622	6.54719673876825e-37	10	STAMBPL1
5.38192042099798e-41	0.131981061717779	0.382	0.418	9.76280364369034e-37	10	CNBD2
7.90992415989718e-41	0.133763774088054	0.692	0.722	1.43486024260535e-36	10	TOM1
1.00054226600813e-40	0.125096046810597	0.699	0.713	1.81498367053876e-36	10	NQO2
1.42697342677748e-40	0.285305664709499	0.836	0.752	2.58852979617435e-36	10	HCLS1
2.83833562250733e-40	0.289666552067102	0.874	0.82	5.1487408192283e-36	10	PCSK7
6.4962367320458e-40	0.248634572719831	0.863	0.782	1.17841734319311e-35	10	EHD1
6.65645340070197e-40	0.151764006981242	0.592	0.525	1.20748064688734e-35	10	ANTXR2
8.92638605119366e-40	0.291339270321946	0.601	0.457	1.61924642968653e-35	10	SELPLG
9.14160744013011e-40	0.234686989201944	0.749	0.609	1.6582875896396e-35	10	TSC22D4
1.06240915484031e-39	0.10917801594843	0.839	0.788	1.92721020688032e-35	10	EED
2.07126441657415e-39	0.249083727595178	0.532	0.461	3.7572736516655e-35	10	TPM4
2.36697086599829e-39	0.124992090348756	0.64	0.598	4.2936851509209e-35	10	C21orf91
3.02390496277548e-39	0.164106304293914	0.71	0.721	5.48536360247473e-35	10	C16orf87
3.63322465072669e-39	0.103122474999616	0.681	0.717	6.59066951641821e-35	10	MTHFD2
3.71192450705106e-39	0.236789688376776	0.724	0.683	6.73343105579062e-35	10	CD84
3.72060578118034e-39	0.108215304439035	0.357	0.233	6.74917888706114e-35	10	TRAV4
3.89720971536216e-39	0.112405955894436	0.426	0.424	7.06953842366696e-35	10	FAM53B
4.56065261540729e-39	0.190861633631162	0.657	0.51	8.27302384434882e-35	10	CCDC53
5.24733850340411e-39	0.198779133803305	0.967	0.906	9.51867204517506e-35	10	EMP3
8.51451177323785e-39	0.199146793327704	0.726	0.674	1.54453243566535e-34	10	FNBP1
8.57385171962226e-39	0.142473548421674	0.649	0.537	1.55529670193948e-34	10	PTPN22
1.09642164270723e-38	0.247306666133244	0.906	0.814	1.98890885987092e-34	10	PSMB9
1.58911246919044e-38	0.255745429975693	0.766	0.636	2.88265001911146e-34	10	IFI16
2.2541883658457e-38	0.147005324610757	0.605	0.464	4.0890976956441e-34	10	IKBKE
3.96934444702087e-38	0.186010827985081	0.554	0.587	7.20039082689586e-34	10	GCHFR
4.12818531096999e-38	0.2828409629512	0.409	0.289	7.48852815409956e-34	10	HOXB2
6.79746804246521e-38	0.202851250753004	0.674	0.661	1.23306070290319e-33	10	MED15
1.00082789208347e-37	0.255149633803962	0.801	0.784	1.81550179623942e-33	10	PPM1G
1.95808317948348e-37	0.241690608332187	0.893	0.841	3.55196288758304e-33	10	GTF3C6
2.20055083725722e-37	0.186171171485622	0.986	0.979	3.99179921878459e-33	10	ARPC3
2.92629696425914e-37	0.248498931458248	0.916	0.878	5.30830269316607e-33	10	MYO1F
4.2120415279939e-37	0.16241183462825	0.618	0.478	7.64064333178094e-33	10	HAUS1
4.27391088920692e-37	0.172032323639155	0.661	0.514	7.75287435302135e-33	10	LYPLA1
5.30390981431505e-37	0.223599592121501	0.885	0.834	9.6212924031675e-33	10	SHKBP1
5.71305194576661e-37	0.212078403017537	0.775	0.787	1.03634762296206e-32	10	CDKN1B
1.18971603827665e-36	0.155102661755866	0.662	0.513	2.15814489343385e-32	10	CYB5B
2.62111289553306e-36	0.22268553461367	0.774	0.641	4.75469879249697e-32	10	WDR1
2.82613512995633e-36	0.220740357900213	0.653	0.565	5.12660912574078e-32	10	SVBP
3.14668648492352e-36	0.244194577306308	0.524	0.402	5.70808928365127e-32	10	SNX20
3.25614026718581e-36	0.215892034849039	0.765	0.777	5.90663844467506e-32	10	RHBDD2
3.27540845736132e-36	0.219056220997954	0.705	0.673	5.94159094165343e-32	10	ZBTB38
3.85756780810272e-36	0.142414669912872	0.664	0.609	6.99762800389833e-32	10	PHTF2
4.01774238077509e-36	0.215279356803096	0.89	0.883	7.288184678726e-32	10	WHSC1L1
4.68240393933139e-36	0.224114852923818	0.78	0.66	8.49388074594714e-32	10	PPP4C
5.562537769697e-36	0.173386910357776	0.519	0.511	1.00904435142304e-31	10	CXCR3
8.32582016487448e-36	0.230478397487411	0.783	0.737	1.51030377790823e-31	10	TANK
9.78936593271454e-36	0.110737110776411	0.637	0.592	1.77579098019442e-31	10	METTL8
1.61435235121178e-35	0.185297774277796	0.81	0.711	2.92843516509818e-31	10	TNFSF10
1.77958569475142e-35	0.176340615157443	0.475	0.454	3.22816845027907e-31	10	OGDH
2.00873210383133e-35	0.164321692064826	0.667	0.642	3.64384003635004e-31	10	ZNF688
3.39180597804316e-35	0.187873014481334	0.693	0.623	6.15273604417029e-31	10	FAM104A
4.65839633108828e-35	0.117419662583524	0.432	0.331	8.45033094459414e-31	10	UBALD1
5.34157177698632e-35	0.14163067257163	0.519	0.517	9.68961120345319e-31	10	DENND1B
5.50004542027581e-35	0.155554236051044	0.645	0.68	9.97708239238031e-31	10	LINC00649
7.0457033863138e-35	0.156154042955106	0.678	0.556	1.27809059427732e-30	10	ABHD3
8.58109311808909e-35	0.157514445977716	0.603	0.623	1.55661029162136e-30	10	LRRC8C
9.95799541447355e-35	0.264422276703659	0.648	0.544	1.8063803681855e-30	10	ELOVL5
1.03183216079755e-34	0.20698209555681	0.643	0.662	1.87174353968676e-30	10	CMTM7
1.18698794954175e-34	0.123346865441054	0.51	0.516	2.15319614046873e-30	10	MAPKAPK2
1.91778646765415e-34	0.198001355260456	0.743	0.608	3.47886465232463e-30	10	PSMA5
1.96332629389102e-34	0.122952890455316	0.495	0.514	3.56147389711831e-30	10	SLAMF1
1.97956703302557e-34	0.156092659284707	0.986	0.975	3.59093459790839e-30	10	CYBA
2.21848970170545e-34	0.260077666296213	0.761	0.646	4.02434031889369e-30	10	ITGB7
3.02238884088762e-34	0.247036652457466	0.864	0.771	5.48261335737015e-30	10	PPP1CA
8.511654970292e-34	0.17399647404922	0.801	0.765	1.54401421161097e-29	10	CTC-523E23.11
9.99871348404803e-34	0.194899709928661	0.764	0.78	1.81376662600631e-29	10	ZNF292
1.01711850685179e-33	0.114599454283304	0.634	0.53	1.84505297142915e-29	10	CEP78
1.22798465237709e-33	0.170214863073483	0.638	0.591	2.22756415941204e-29	10	TMEM154
1.28924392523763e-33	0.11148886720126	0.602	0.461	2.33868848038106e-29	10	FBXO18
1.57253999029811e-33	0.161929782626216	0.535	0.536	2.85258754240077e-29	10	PHACTR2
1.97701924838473e-33	0.211655337283922	0.825	0.708	3.58631291656991e-29	10	RBX1
2.06969698892667e-33	0.189701735448889	0.681	0.656	3.75443033791298e-29	10	MPRIP
2.4127629231464e-33	0.166764049567038	0.678	0.537	4.37675194258757e-29	10	LSM2
2.56908534375054e-33	0.225109396930563	0.985	0.981	4.66032081356348e-29	10	ACTG1
3.82911339126671e-33	0.106611611461374	0.586	0.666	6.94601169175781e-29	10	LINC01089
4.28613288742793e-33	0.106819608656629	0.371	0.418	7.77504505779427e-29	10	SLC35E1
6.1592531591151e-33	0.219795978931415	0.804	0.685	1.11728852306348e-28	10	BTN3A2
1.03265964069695e-32	0.153001998563095	0.698	0.557	1.87324458822426e-28	10	FGFR1OP2
1.10681280605777e-32	0.256736830832048	0.686	0.627	2.0077584301888e-28	10	REL
1.35279008612813e-32	0.169554907471057	0.756	0.77	2.45396121623643e-28	10	GABARAPL1
1.38019493174337e-32	0.152745159592877	0.647	0.507	2.50367360618248e-28	10	MGAT1
1.55124616060587e-32	0.22855144586256	0.869	0.859	2.81396053533905e-28	10	RASGRP1
1.71770642079616e-32	0.236429682445405	0.94	0.9	3.11591944732424e-28	10	RAC2
3.77124050583155e-32	0.189629002181761	0.567	0.548	6.84103027757843e-28	10	MAN1A2
5.16248499764134e-32	0.166812577974734	0.546	0.549	9.3647477857214e-28	10	PREX1
6.08833930092034e-32	0.149130806674348	0.466	0.416	1.10442474918695e-27	10	TRAF3
7.72113787537612e-32	0.1132891866948	0.706	0.728	1.40061441059323e-27	10	NAMPT
9.78306512235189e-32	0.216254163173523	0.562	0.432	1.77464801319463e-27	10	ABTB1
1.04697848357432e-31	0.180794368133493	0.812	0.741	1.89921896920383e-27	10	HTATIP2
1.07783843959289e-31	0.19372517204156	0.475	0.34	1.95519892942151e-27	10	IFNAR2
1.09555086595138e-31	0.133972345058236	0.582	0.608	1.98732927083581e-27	10	SRPK1
1.41128817975488e-31	0.193799856382419	0.689	0.656	2.56007675807535e-27	10	DCP2
1.44147724814493e-31	0.220613303373361	0.603	0.58	2.61483972813491e-27	10	TMX4
1.79146690092319e-31	0.114791812085352	0.782	0.711	3.24972095827467e-27	10	MYD88
1.95971145952805e-31	0.199989207266998	0.501	0.445	3.55491658758388e-27	10	NDRG1
2.53668381326235e-31	0.134791114013183	0.83	0.824	4.60154443725791e-27	10	LAP3
3.13763550035559e-31	0.264023637826136	0.784	0.757	5.69167079764504e-27	10	GATA3
3.23902027676361e-31	0.207305953849127	0.825	0.803	5.87558278204919e-27	10	RBM38
3.59262667890594e-31	0.100234026944337	0.815	0.817	6.51702479553537e-27	10	RARA
4.69926226259528e-31	0.120942305595892	0.384	0.42	8.52446174434784e-27	10	HIST3H2A
4.73158712520476e-31	0.204485273136872	0.77	0.655	8.58309904512144e-27	10	CTSC
5.9453650924536e-31	0.203251796186834	0.96	0.93	1.07848922777108e-26	10	SRGN
6.97251161286755e-31	0.192384698142174	0.48	0.345	1.26481360657417e-26	10	ARHGAP25
7.88350035269885e-31	0.203966049347188	0.831	0.721	1.43006696397957e-26	10	TRAPPC1
8.70815044368635e-31	0.12343874114983	0.596	0.465	1.5796584904847e-26	10	NBR1
9.20431556787278e-31	0.192113215822315	0.696	0.676	1.66966284401212e-26	10	TERF2IP
1.02712424071576e-30	0.185880249851209	0.679	0.627	1.86320337265839e-26	10	RP11-138A9.2
1.04352022765487e-30	0.163867030926979	0.695	0.561	1.89294569296594e-26	10	FERMT3
1.42808134880397e-30	0.191790707799051	0.877	0.828	2.5905395667304e-26	10	TMEM9B
1.78704806007427e-30	0.105099941257784	0.683	0.746	3.24170518097473e-26	10	DDB2
1.95178270677137e-30	0.177256404739184	0.64	0.651	3.54053383008326e-26	10	AC016831.7
2.16673961282467e-30	0.140270591444259	0.648	0.637	3.93046565766395e-26	10	CSRP1
3.20395835500277e-30	0.184582169326275	0.704	0.575	5.81198045597503e-26	10	SLC9A3R1
3.45277855583559e-30	0.234575589367843	0.686	0.642	6.26334030028577e-26	10	PIK3R1
3.58686058780734e-30	0.191637094402023	0.549	0.413	6.50656510628251e-26	10	SDHA
3.80891811648297e-30	0.117327545954298	0.63	0.492	6.9093774633001e-26	10	SASH3
5.28929172168216e-30	0.116674949853949	0.641	0.596	9.59477518313143e-26	10	SRGAP2C
5.55457353002397e-30	0.113918464181611	0.515	0.574	1.00759963834635e-25	10	SGTB
5.81608817631915e-30	0.210186053464718	0.704	0.623	1.05503839518429e-25	10	CCDC167
6.24360565394968e-30	0.18952544334002	0.681	0.66	1.13259006562647e-25	10	SH3BP1
1.11487102467361e-29	0.163270417069827	0.78	0.657	2.02237603875794e-25	10	S1PR4
1.54142025127419e-29	0.197089813114496	0.689	0.667	2.79613633581138e-25	10	PFKL
1.76641827433111e-29	0.198905950968553	0.66	0.551	3.20428274963663e-25	10	SFT2D1
3.20596813737644e-29	0.237528814726677	0.585	0.527	5.81562620120086e-25	10	CARHSP1
3.22927275795503e-29	0.139505871741628	0.688	0.555	5.85790078293043e-25	10	PDCD10
3.33690748867092e-29	0.251007607457628	0.82	0.762	6.05315018444906e-25	10	BUB3
3.64714414065393e-29	0.12790815124394	0.705	0.728	6.61591947114623e-25	10	FAM105A
3.67020580575854e-29	0.133690374568809	0.438	0.308	6.65775333164598e-25	10	FAM134C
3.68456593291125e-29	0.141454861037469	0.655	0.522	6.68380260230101e-25	10	NUDT5
5.29934600362017e-29	0.166185251138862	0.797	0.765	9.61301365056699e-25	10	MAP3K1
7.41405312036834e-29	0.110028015970133	0.593	0.465	1.34490923603482e-24	10	SLAMF6
7.48354186135002e-29	0.204123626554954	0.706	0.651	1.35751449364889e-24	10	PVT1
8.70768477914382e-29	0.136574922218549	0.989	0.984	1.57957401893669e-24	10	S100A6
9.36277393877733e-29	0.164856447603595	0.667	0.647	1.69840719249421e-24	10	SLC4A7
9.51520088355528e-29	0.104068921157964	0.787	0.711	1.72605744027693e-24	10	TCTEX1D2
1.0594606669286e-28	0.171675746864119	0.673	0.691	1.92186164980848e-24	10	NT5C
1.14525416476546e-28	0.122823126971584	0.643	0.602	2.07749105488455e-24	10	TIFA
1.27170120391191e-28	0.125467041492009	0.513	0.517	2.30686598389621e-24	10	RAP1GDS1
1.30917685504352e-28	0.226635783154231	0.847	0.767	2.37484681504895e-24	10	GPX1
2.92509513502273e-28	0.10006877741036	0.822	0.815	5.30612257493124e-24	10	UHRF2
3.16259763761939e-28	0.216603075874794	0.897	0.854	5.73695211464157e-24	10	SEC11C
3.57055489519795e-28	0.107022037859245	0.501	0.515	6.47698657988908e-24	10	ZFYVE28
4.62290118574772e-28	0.172332389085459	0.988	0.98	8.38594275094637e-24	10	ARPC2
4.73618649888592e-28	0.23922887144151	0.815	0.773	8.59144230897906e-24	10	PPP1R12A
4.90049788148703e-28	0.199541021740295	0.687	0.685	8.88950315701748e-24	10	RP11-138A9.1
6.24527747306575e-28	0.114530922602496	0.521	0.58	1.13289333361413e-23	10	PUM1
7.88643812493834e-28	0.102893340943315	0.782	0.712	1.43059987586381e-23	10	C14orf159
8.79656009704406e-28	0.230455699284675	0.922	0.885	1.59569600160379e-23	10	COX5A
8.93787990821672e-28	0.202032461354985	0.724	0.669	1.62133141535051e-23	10	CMC2
1.09460365895825e-27	0.140791765980469	0.63	0.503	1.98561103735027e-23	10	SIRPG
1.10797778267585e-27	0.106035405352816	0.773	0.681	2.00987169777399e-23	10	OAS2
1.38319208524151e-27	0.140904276663106	0.506	0.425	2.5091104426281e-23	10	B3GNT2
1.97300280692002e-27	0.189739876301121	0.891	0.838	3.57902709175291e-23	10	CLTB
2.8315995004355e-27	0.22291898067206	0.878	0.811	5.13652149379e-23	10	PARK7
2.8376448329523e-27	0.242184126011895	0.895	0.848	5.14748772697547e-23	10	DYNLRB1
2.88231381402696e-27	0.129522924225071	0.654	0.524	5.22851725864491e-23	10	GLRX3
3.31364960854161e-27	0.107790826341852	0.404	0.384	6.01096038989448e-23	10	PKIA
4.24097286162771e-27	0.121119234907545	0.619	0.491	7.69312477099267e-23	10	RECQL
6.50739736791264e-27	0.12410721899501	0.951	0.924	1.18044188253935e-22	10	ANKRD10
7.02059908407819e-27	0.156296436146696	0.856	0.84	1.27353667385178e-22	10	KMT2E-AS1
7.07361729313522e-27	0.157847664780033	0.82	0.746	1.28315417697473e-22	10	SQRDL
1.00140428343747e-26	0.127859744630568	0.699	0.572	1.81654737015558e-22	10	DEF6
1.01193305420444e-26	0.2233531314285	0.917	0.879	1.83564656032686e-22	10	PSMD8
1.0662933434842e-26	0.126386307427399	0.619	0.493	1.93425612508034e-22	10	RUVBL1
1.13089168454123e-26	0.142614684878888	0.76	0.639	2.05143751575779e-22	10	PSMA4
1.28772828957521e-26	0.11023432761381	0.621	0.492	2.33593911728944e-22	10	ARRDC3
1.28876183305724e-26	0.19880404045853	0.952	0.905	2.33781396516584e-22	10	CD53
1.48632334703942e-26	0.173912396862885	0.986	0.975	2.69619055152951e-22	10	CORO1A
2.32124809410692e-26	0.12147801616378	0.821	0.852	4.21074404270995e-22	10	IL6R
2.3928104284358e-26	0.182776112677725	0.978	0.96	4.34055811718253e-22	10	TRIM22
2.49697522528978e-26	0.140039428426455	0.993	0.974	4.52951305867566e-22	10	MYL6
3.08161420366954e-26	0.125732775424047	0.675	0.548	5.59004816545655e-22	10	NMT2
3.22307861330611e-26	0.102310847724848	0.607	0.479	5.84666460453729e-22	10	COA3
5.08513757216987e-26	0.197096291555132	0.653	0.623	9.22443955591615e-22	10	KIF5B
5.93140768310033e-26	0.156130505838077	0.73	0.61	1.0759573537144e-21	10	TALDO1
7.59371406555554e-26	0.132088073316156	0.827	0.828	1.37749973149177e-21	10	RIOK3
7.89458630586952e-26	0.162248200795706	0.685	0.564	1.43207795588473e-21	10	MAT2B
9.47153680272056e-26	0.129948087738642	0.653	0.637	1.71813677601351e-21	10	ATP2B4
9.53864069556651e-26	0.110621091881232	0.643	0.516	1.73030942217577e-21	10	SAMD9
1.83376890535825e-25	0.104961949637064	0.671	0.736	3.32645679431986e-21	10	FOXN3
1.8539212675856e-25	0.119674495930689	0.449	0.411	3.36301317940028e-21	10	SLC25A24
2.12269959297015e-25	0.123917762264832	0.683	0.558	3.85057706164786e-21	10	PTPN6
2.15309668753851e-25	0.128032943992425	0.655	0.629	3.90571739119486e-21	10	ZC3H18
2.33639650172744e-25	0.145695273839981	0.802	0.735	4.23822325413359e-21	10	TAP2
2.54400158228702e-25	0.216158859025327	0.864	0.835	4.61481887026865e-21	10	TXN
2.69179726697607e-25	0.127897180878735	0.451	0.348	4.88292024229458e-21	10	MCM5
3.05811970642494e-25	0.188358073098844	0.863	0.776	5.54742914745485e-21	10	STAT1
3.07125149887151e-25	0.113680466839703	0.579	0.619	5.57125021895292e-21	10	APLP2
3.32439890878074e-25	0.161148951401045	0.855	0.855	6.03045962052825e-21	10	KMT2E
4.71357994043549e-25	0.101315293953163	0.59	0.521	8.55043401194999e-21	10	CREB3L2
5.02848992789376e-25	0.170226747593297	0.759	0.648	9.12168072919928e-21	10	NOP10
7.00365935865146e-25	0.140630600838167	0.695	0.573	1.27046380765938e-20	10	RSBN1L
7.39234263555967e-25	0.10827474563651	0.649	0.523	1.34097095409052e-20	10	GRSF1
9.40071727786249e-25	0.148162200083403	0.531	0.534	1.70529011420426e-20	10	DDHD1
1.09849826013408e-24	0.162163899807888	0.749	0.639	1.99267584388322e-20	10	UBE2L6
1.1056697993255e-24	0.213830461424058	0.764	0.703	2.00568501597645e-20	10	REEP5
1.1984500138442e-24	0.124492636063363	0.652	0.632	2.17398832511338e-20	10	HERC2
1.20336173743285e-24	0.122915472205134	0.549	0.598	2.18289819170319e-20	10	PACS1
1.2835710296674e-24	0.131146516824542	0.72	0.704	2.32839784781667e-20	10	RHOC
1.38525867720916e-24	0.130664217081517	0.688	0.566	2.51285924045741e-20	10	TEX264
1.6007580878079e-24	0.197963945310724	0.905	0.855	2.90377517128353e-20	10	ANXA7
1.72715652763786e-24	0.149379361238646	0.692	0.573	3.13306194113508e-20	10	C17orf62
1.83218083015041e-24	0.127958374990422	0.683	0.561	3.32357602589285e-20	10	TWF2
2.10080537835993e-24	0.116563887558522	0.706	0.75	3.81086095634491e-20	10	USP8
7.47774621660773e-24	0.101196284980076	0.641	0.598	1.35646316369264e-19	10	PICALM
1.01482663300444e-23	0.224007033855269	0.816	0.761	1.84089551227006e-19	10	CD47
1.04959310474689e-23	0.166089014605473	0.466	0.38	1.90396189201086e-19	10	CALCOCO1
1.14276554924454e-23	0.160678864812814	0.359	0.362	2.0729767063296e-19	10	USP48
1.19453437168535e-23	0.142208218248303	0.499	0.382	2.16688535023723e-19	10	TRIB2
1.31393030446807e-23	0.104581771928891	0.703	0.693	2.38346957230508e-19	10	OTULIN
1.34074433861116e-23	0.181860157365447	0.837	0.774	2.43211023024064e-19	10	GLIPR2
1.59677862568401e-23	0.145663889702553	0.585	0.625	2.8965564269908e-19	10	INPP5D
1.73604863476211e-23	0.184095377148046	0.683	0.593	3.14919222345847e-19	10	DNPH1
3.83745932472409e-23	0.11628340908637	0.642	0.613	6.96115121504951e-19	10	ZNF92
4.25135380521792e-23	0.100565825694356	0.631	0.521	7.71195580266531e-19	10	PSMD4
4.3249046668751e-23	0.208429203192649	0.804	0.733	7.84537706571142e-19	10	FMNL1
4.52706053399853e-23	0.202447263964781	0.706	0.622	8.21208780867334e-19	10	MAD1L1
5.32796421166027e-23	0.111183231917855	0.509	0.535	9.66492707995173e-19	10	RALGDS
7.52420687106213e-23	0.106358808691966	0.512	0.395	1.36489112641067e-18	10	SCAMP2
8.15693313846807e-23	0.105378224251801	0.608	0.488	1.47966767131811e-18	10	ARRDC1
9.15894582715539e-23	0.266595137967295	0.636	0.579	1.66143277304599e-18	10	CORO1B
9.74740407680616e-23	0.131179047276406	0.889	0.885	1.76817909953264e-18	10	CD99
1.41680459082094e-22	0.176948782818577	0.578	0.546	2.57008352774919e-18	10	AKIRIN2
1.7238254742264e-22	0.144198167376033	0.796	0.806	3.1270194102467e-18	10	PLP2
2.12986563996275e-22	0.214923891472434	0.695	0.645	3.86357627089242e-18	10	COX17
2.48179844518969e-22	0.110188327817315	0.785	0.697	4.5019823795741e-18	10	PARP9
2.55272904146183e-22	0.124397901709469	0.713	0.598	4.63065048121177e-18	10	SSNA1
3.06042228625086e-22	0.104383632593783	0.651	0.533	5.55160602725905e-18	10	CHMP5
3.0998200870072e-22	0.170693789830924	0.506	0.446	5.62307363783106e-18	10	ADK
3.13880905634767e-22	0.220940985599576	0.792	0.749	5.69379962821467e-18	10	UGP2
4.43255287690416e-22	0.102084857350974	0.628	0.509	8.04065091870415e-18	10	TM2D1
4.8506250900072e-22	0.17443552612252	0.418	0.415	8.79903391327306e-18	10	SPTAN1
6.04912131436368e-22	0.106963620977966	0.62	0.503	1.09731060642557e-17	10	FAM96A
8.33709863767849e-22	0.17193161493839	0.559	0.447	1.51234969287488e-17	10	HADHB
8.39733994517819e-22	0.133532156679154	0.621	0.51	1.52327746605532e-17	10	NDUFS6
8.45074272040813e-22	0.154359118048448	0.668	0.693	1.53296472948204e-17	10	SMAP2
9.73679235015759e-22	0.220028479755606	0.73	0.682	1.76625413231859e-17	10	CCDC66
1.06750856746479e-21	0.10230744233388	0.47	0.481	1.93646054138113e-17	10	OCEL1
1.48530851027882e-21	0.156779583556997	0.725	0.665	2.69434963764578e-17	10	RNPEPL1
1.57562425404228e-21	0.144832866084067	0.668	0.651	2.8581823968327e-17	10	TPP1
2.19976777657479e-21	0.18324555728212	0.633	0.607	3.99037874670667e-17	10	CDV3
2.51392594242799e-21	0.20892320651727	0.866	0.817	4.56026165956438e-17	10	CASP4
2.90834300329165e-21	0.109093606132816	0.427	0.468	5.27573420797105e-17	10	TMEM2
2.93736357493491e-21	0.131215704227574	0.544	0.428	5.32837752493193e-17	10	ATG3
3.58553315661788e-21	0.117094265299187	0.532	0.419	6.50415714610484e-17	10	RNF181
3.64928428289697e-21	0.160066148632755	0.926	0.891	6.6198016891751e-17	10	SUB1
4.14661051221467e-21	0.146330111990029	0.56	0.554	7.5219514691574e-17	10	PCNX
4.18482890257223e-21	0.1216643541443	0.46	0.458	7.59127962926603e-17	10	ST6GALNAC6
4.48655105872614e-21	0.146199156583269	0.738	0.754	8.13860362052922e-17	10	CD82
4.56613271905935e-21	0.13623128996123	0.66	0.7	8.28296475237366e-17	10	PAG1
4.81305987802488e-21	0.104002462795702	0.727	0.617	8.73089061873713e-17	10	AP1S2
7.06205302147729e-21	0.177638777958686	0.81	0.843	1.28105641809598e-16	10	SORL1
7.19736395260084e-21	0.115654866878652	0.708	0.741	1.30560182100179e-16	10	UXS1
8.55709510131702e-21	0.155444046436137	0.766	0.774	1.55225705137891e-16	10	P2RY10
9.96796079627871e-21	0.102042451348796	0.782	0.678	1.80818808844496e-16	10	PRELID1
1.06216862247571e-20	0.114737567666139	0.525	0.531	1.92677388117093e-16	10	CEP164
1.11317960684747e-20	0.172994150175904	0.393	0.385	2.01930780682132e-16	10	POU2F2
1.16650870922142e-20	0.209572148565372	0.928	0.903	2.11604679852765e-16	10	TRBC2
1.16884499066057e-20	0.183786071093007	0.795	0.763	2.12028481305827e-16	10	TUBB4B
1.19257773069747e-20	0.135866012008849	0.673	0.619	2.16333600348521e-16	10	TCOF1
1.31786672832875e-20	0.263440544581291	0.783	0.722	2.39061024518835e-16	10	MT2A
1.40854066749248e-20	0.261007915414969	0.848	0.873	2.55509277083136e-16	10	TRBC1
1.42893051946819e-20	0.106117707108428	0.446	0.405	2.5920799623153e-16	10	GXYLT1
1.69906786121193e-20	0.189946811778891	0.821	0.748	3.08210910023845e-16	10	MT1X
1.70834086918831e-20	0.181134562825026	0.883	0.86	3.0989303367076e-16	10	WSB1
1.71392419694957e-20	0.142854500117482	0.663	0.646	3.10905849326651e-16	10	KIAA0040
1.74590163361561e-20	0.11744197299277	0.676	0.619	3.16706556337872e-16	10	CUL3
1.8387248087077e-20	0.152103066433887	0.829	0.744	3.33544680299577e-16	10	CALM3
2.15981557104899e-20	0.100399630693386	0.433	0.339	3.91790544588286e-16	10	DLEU1
2.1851641776915e-20	0.12233655288224	0.512	0.431	3.96388781833239e-16	10	GCH1
2.35293279221841e-20	0.129503354234619	0.651	0.64	4.26822008508419e-16	10	ACYP1
2.64981338987701e-20	0.213906266983258	0.809	0.762	4.80676148923689e-16	10	ARL6IP1
2.88626084978228e-20	0.142786120079094	0.849	0.846	5.23567718150505e-16	10	CORO7
2.89646788267616e-20	0.191503338384972	0.531	0.474	5.25419273917456e-16	10	MEI1
3.34364009106548e-20	0.153637523785266	0.713	0.609	6.06536312519279e-16	10	PSMB8-AS1
3.4482795152613e-20	0.155423159640137	0.987	0.981	6.255179040684e-16	10	AES
4.51605046447591e-20	0.168244093667055	0.586	0.477	8.19211554255929e-16	10	VCP
5.27691489218406e-20	0.146403163225291	0.741	0.642	9.57232361442189e-16	10	PSMB2
5.43613074520971e-20	0.140697385378913	0.733	0.712	9.86114117181042e-16	10	MAP2K3
6.25437935378798e-20	0.159561470700474	0.741	0.647	1.13454441477714e-15	10	VASP
7.3842636579911e-20	0.16909493972385	0.903	0.894	1.33950542755959e-15	10	SPOCK2
7.66501664621537e-20	0.148259899345765	0.64	0.622	1.39043401962347e-15	10	EAPP
9.72610599558319e-20	0.196190428290132	0.75	0.726	1.76431562759879e-15	10	CAPN2
1.05797469793467e-19	0.118551034077449	0.663	0.555	1.9191661020535e-15	10	LAMTOR2
1.12518814774193e-19	0.141419719866756	0.836	0.762	2.04109130000387e-15	10	ACTR3
1.42336721672619e-19	0.107717523871834	0.514	0.527	2.5819881311413e-15	10	FAM63B
1.42771957210589e-19	0.129475459689286	0.662	0.645	2.58988330380008e-15	10	EPS15
1.52257140067203e-19	0.10238416290208	0.751	0.803	2.76194452081906e-15	10	LINC-PINT
1.63267918506024e-19	0.127961533404625	0.434	0.374	2.96168004169928e-15	10	SLC12A6
1.73642255512513e-19	0.119919316720966	0.738	0.754	3.14987051499699e-15	10	DBF4
1.82733361309373e-19	0.120653582039941	0.725	0.62	3.31478317415203e-15	10	ARHGAP30
1.99046045065933e-19	0.146800792257494	0.554	0.528	3.61069525749602e-15	10	DYNC1LI1
2.56515035282743e-19	0.196374055532285	0.934	0.906	4.65318274002896e-15	10	DBI
2.66289117815321e-19	0.112753990728226	0.522	0.506	4.83048459716992e-15	10	RAB8B
2.88865974111096e-19	0.146894911020457	0.576	0.563	5.24002877037528e-15	10	NCK2
3.31762079837896e-19	0.145076664023969	0.833	0.762	6.01816412825943e-15	10	PIH1D1
3.35272355881696e-19	0.206731933251244	0.812	0.784	6.08184053569397e-15	10	CFLAR
3.58399253475324e-19	0.16965849814957	0.741	0.678	6.50136245804239e-15	10	HEBP2
5.59119599356923e-19	0.145916737629729	0.697	0.714	1.01424295323346e-14	10	EPB41
6.57494705181757e-19	0.112584544848702	0.636	0.684	1.19269539519971e-14	10	RP11-51J9.5
7.48719658744492e-19	0.17613419716481	0.922	0.875	1.35817746096251e-14	10	TBC1D10C
8.57913152923488e-19	0.140322445286028	0.776	0.68	1.55625445940321e-14	10	PSMB10
1.36366286825859e-18	0.173194074990486	0.92	0.873	2.47368444302108e-14	10	ARPC4
1.98428557617916e-18	0.14569137773435	0.816	0.754	3.599494035189e-14	10	DR1
2.36678517683643e-18	0.125725504831872	0.54	0.555	4.29334831078129e-14	10	ATG2A
2.38901606742376e-18	0.118405200137216	0.478	0.375	4.3336751463067e-14	10	ZNF281
2.80485308344705e-18	0.126083276417316	0.805	0.738	5.08800349337294e-14	10	APOBEC3C
3.445363725837e-18	0.118565162544194	0.695	0.597	6.24988979866831e-14	10	ASNA1
3.67128270721584e-18	0.125128212242208	0.709	0.612	6.65970683088953e-14	10	PSMC4
3.67258813243644e-18	0.105045597179122	0.449	0.411	6.66207487223971e-14	10	PHF19
4.41892039472263e-18	0.104279001925503	0.514	0.533	8.01592159602685e-14	10	MAP4
4.74222015278501e-18	0.183651812813335	0.739	0.662	8.602387357152e-14	10	CCNDBP1
5.16795489749291e-18	0.179408176892453	0.608	0.57	9.37467018405213e-14	10	PSMC2
5.7602948262967e-18	0.209352365645397	0.786	0.734	1.04491748149022e-13	10	BAX
5.97398234768742e-18	0.120026931630832	0.469	0.419	1.0836803978705e-13	10	HIST1H1C
7.4601234023203e-18	0.149364249432928	0.528	0.481	1.3532663851809e-13	10	PFKP
7.77921906272375e-18	0.10762175864208	0.691	0.589	1.41115033797809e-13	10	DPY30
8.14086017789609e-18	0.154075176337564	0.404	0.405	1.47675203627035e-13	10	ZYX
8.17525592289042e-18	0.189167316987167	0.692	0.645	1.48299142441232e-13	10	SQSTM1
8.57927813000156e-18	0.117239555330115	0.708	0.607	1.55628105278228e-13	10	MDH1
9.32684238476826e-18	0.189317789359243	0.762	0.71	1.69188920859696e-13	10	VAMP5
9.57104412531364e-18	0.151984020424556	0.859	0.791	1.7361874043319e-13	10	PPP1R7
9.60708762828346e-18	0.171727427779112	0.776	0.758	1.74272569577062e-13	10	RORA
9.91377555335433e-18	0.11791269380334	0.725	0.745	1.79835888537848e-13	10	MOB4
1.27411065359658e-17	0.178853694164496	0.808	0.809	2.31123672562419e-13	10	CKLF
1.3487356807463e-17	0.124724404424382	0.843	0.865	2.44660652487379e-13	10	STK10
1.66696388630384e-17	0.161029539394544	0.857	0.799	3.02387248975516e-13	10	GNB2
1.77903208003895e-17	0.133641953363989	0.737	0.643	3.22716419319066e-13	10	PCMT1
2.06378453263613e-17	0.175484059681735	0.752	0.705	3.74370514220195e-13	10	ANXA11
2.1460791804131e-17	0.157933916436005	0.969	0.95	3.89298763326936e-13	10	SUMO2
2.17484994892706e-17	0.150081798279473	0.755	0.729	3.94517780735368e-13	10	SURF4
2.20092485693549e-17	0.169364650700897	0.823	0.787	3.99247769048097e-13	10	EPC1
2.3475136201647e-17	0.185055094172529	0.792	0.734	4.25838970697877e-13	10	YPEL3
2.69253666702819e-17	0.113682428700978	0.528	0.539	4.88426151398913e-13	10	GNB5
4.31074516084383e-17	0.186084894646628	0.766	0.707	7.81969172177071e-13	10	RAD21
4.56818709898944e-17	0.155179326900994	0.851	0.79	8.28669139756684e-13	10	CAPZA1
5.16518729537256e-17	0.122068094885903	0.501	0.401	9.36964975380582e-13	10	RBM42
5.16755641182841e-17	0.136244918593778	0.877	0.815	9.37394733105674e-13	10	TBCB
5.58316434521794e-17	0.149920364709231	0.77	0.785	1.01278601222253e-12	10	PRMT9
5.61714880745646e-17	0.103316445645648	0.861	0.783	1.0189507936726e-12	10	ATP5J2
5.76791402849496e-17	0.111390889867784	0.475	0.378	1.04629960476899e-12	10	C14orf119
6.40996091741645e-17	0.162603606481419	0.47	0.463	1.16276691041934e-12	10	VOPP1
6.90230852340433e-17	0.155296416909758	0.692	0.694	1.25207876614555e-12	10	RNF149
7.14304370943262e-17	0.105279606834365	0.653	0.604	1.29574812889108e-12	10	ZCCHC9
7.699859449595e-17	0.133672560185357	0.957	0.938	1.39675450415653e-12	10	GMFG
8.70698917448472e-17	0.121486192570757	0.853	0.775	1.57944783625153e-12	10	PRR13
8.96114409501769e-17	0.144838225147219	0.583	0.575	1.62555153883621e-12	10	PRDM2
1.04262930562452e-16	0.10838037860291	0.99	0.984	1.89132956040288e-12	10	CALM1
1.2027048642126e-16	0.115211210345807	0.657	0.644	2.18170662368165e-12	10	DIP2A
1.38414002980322e-16	0.105229596668781	0.517	0.505	2.51083001406304e-12	10	BAK1
1.61091587393536e-16	0.166673566262257	0.658	0.598	2.92220139531873e-12	10	LPXN
1.80272191343296e-16	0.162607284751206	0.708	0.705	3.27013755096739e-12	10	R3HDM4
1.81943401683144e-16	0.157277099140267	0.94	0.898	3.30045330653223e-12	10	LCK
1.87819100672363e-16	0.134461008658846	0.547	0.529	3.40703848619666e-12	10	SNRNP35
2.05542946196975e-16	0.137433622865473	0.89	0.825	3.72854904401313e-12	10	PSMA7
2.25718432946638e-16	0.181356927887405	0.77	0.698	4.09453237365201e-12	10	FCMR
2.26913399905327e-16	0.176769757193567	0.857	0.812	4.11620907428263e-12	10	TAX1BP1
2.26953558154957e-16	0.122639260874689	0.669	0.667	4.11693754493092e-12	10	POLR2A
2.30793907395953e-16	0.175291447600324	0.803	0.758	4.18660148016259e-12	10	RAP1A
2.3298377859712e-16	0.175851408541259	0.651	0.639	4.22632574375175e-12	10	PHIP
2.42158133760827e-16	0.16969777424944	0.605	0.572	4.3927485464214e-12	10	SH3GLB1
2.70935395709105e-16	0.106331757531735	0.544	0.442	4.91476807816316e-12	10	PDHB
3.02296152749503e-16	0.18523416133702	0.894	0.847	5.48365221087599e-12	10	SP100
3.16202736392768e-16	0.138334044696392	0.567	0.48	5.7359176381648e-12	10	ATP6V0D1
3.3540035285655e-16	0.16957295319185	0.947	0.917	6.08416240081782e-12	10	TRAF3IP3
3.37287914972359e-16	0.114615239697106	0.934	0.956	6.1184027775986e-12	10	RILPL2
4.08914346551298e-16	0.104596383306828	0.797	0.838	7.41770624644055e-12	10	AKAP9
4.73593656877873e-16	0.129680037863508	0.737	0.711	8.59098893576461e-12	10	EIF4E2
4.90818172450897e-16	0.176226945652051	0.746	0.697	8.90344164825928e-12	10	RAC1
6.74335734874793e-16	0.121401645378073	0.538	0.519	1.22324502306288e-11	10	VPS26A
7.75359087204551e-16	0.143466158363489	0.827	0.766	1.40650138418906e-11	10	C4orf48
8.51514378000738e-16	0.134542232896133	0.678	0.673	1.54464708169334e-11	10	TNIK
9.9275282840554e-16	0.13972490178273	0.907	0.877	1.80085363072765e-11	10	EID1
1.0576857627646e-15	0.130932606498285	0.855	0.783	1.91864197365499e-11	10	VAMP8
1.41180630234413e-15	0.100032418118508	0.8	0.723	2.56101663245224e-11	10	IRF7
1.51512304815157e-15	0.168203071256815	0.849	0.802	2.74843320934695e-11	10	OCIAD2
2.06689475329749e-15	0.120060164421606	0.687	0.591	3.74934708248165e-11	10	RTN4
2.37339860089702e-15	0.131376173620536	0.729	0.643	4.3053450620272e-11	10	ATP5C1
2.89040056692685e-15	0.134234116603294	0.423	0.426	5.2431866284053e-11	10	STX8
3.02605930310812e-15	0.171711214473359	0.734	0.719	5.48927157583812e-11	10	KIAA1551
3.08432828377894e-15	0.145829011778156	0.699	0.677	5.594971506775e-11	10	MPG
3.21699478663283e-15	0.172227603788052	0.75	0.744	5.83562854295196e-11	10	FLNA
3.4086619456682e-15	0.128968707466788	0.828	0.765	6.18331276944212e-11	10	OS9
3.84293321815374e-15	0.153618775686097	0.77	0.746	6.97108085773089e-11	10	C20orf24
5.24365042618163e-15	0.169443852557308	0.656	0.65	9.51198187309347e-11	10	IQGAP1
5.86558025135594e-15	0.135801197368369	0.874	0.807	1.06401625759597e-10	10	CAP1
7.09096689095287e-15	0.120207154043204	0.545	0.56	1.28630139401885e-10	10	LINC00936
7.38730942425886e-15	0.152733795641472	0.798	0.777	1.34005792956056e-10	10	ARID4B
9.20245831738738e-15	0.143213173411523	0.679	0.677	1.66932593877407e-10	10	IKZF3
1.01111629099136e-14	0.106764103269981	0.652	0.643	1.83416495185833e-10	10	CBLL1
1.19349517606498e-14	0.119344465226122	0.67	0.626	2.16500024938188e-10	10	TCIRG1
1.43345373436209e-14	0.181725327271569	0.57	0.507	2.60028507413284e-10	10	ECH1
1.65801657884587e-14	0.178683513727086	0.769	0.785	3.0076420740264e-10	10	RGS2
1.77539712931962e-14	0.164617702505473	0.728	0.659	3.22057039258579e-10	10	ZNHIT1
2.08895022752514e-14	0.140058005099218	0.691	0.672	3.7893557127306e-10	10	NAAA
2.28284061855676e-14	0.110266871678746	0.911	0.851	4.14107288206197e-10	10	IL2RG
2.46358872719775e-14	0.193480718726216	0.715	0.702	4.46894995113672e-10	10	TPR
2.48093492809889e-14	0.104171688173692	0.812	0.745	4.50041595957139e-10	10	NCKAP1L
3.09788019220363e-14	0.125334323240165	0.631	0.562	5.61955466865738e-10	10	PRKAG1
3.17372873492448e-14	0.123834824229815	0.838	0.774	5.75714392515301e-10	10	PHF11
3.39235061333417e-14	0.138231657924628	0.825	0.76	6.15372401258818e-10	10	SUSD3
4.41810285397867e-14	0.108989076594759	0.833	0.764	8.01443857711731e-10	10	XAF1
4.8959504710041e-14	0.149598940441638	0.615	0.601	8.88125415440144e-10	10	WNK1
5.63126318264595e-14	0.102696581875512	0.651	0.651	1.02151114133198e-09	10	ZC3H7A
5.99838170873378e-14	0.146211997113739	0.509	0.459	1.08810644196431e-09	10	STARD7
6.01058585026135e-14	0.133871596759029	0.817	0.815	1.09032027323741e-09	10	TSPO
6.23254021522183e-14	0.10479516282384	0.79	0.803	1.13058279504124e-09	10	FKBP8
6.91231817145682e-14	0.13559673260151	0.782	0.706	1.25389451630227e-09	10	TMBIM4
6.96167320640044e-14	0.136090521264313	0.764	0.731	1.26284751964104e-09	10	STXBP2
6.98477098163043e-14	0.154104522371295	0.86	0.857	1.26703745606776e-09	10	CREM
7.61327344104277e-14	0.153729334904263	0.558	0.492	1.38104780220516e-09	10	ABI1
9.60189787203472e-14	0.136638420554911	0.707	0.651	1.7417842739871e-09	10	ITPA
1.23843628678736e-13	0.126676497273931	0.676	0.678	2.24652342423227e-09	10	PPP6C
1.3777225340154e-13	0.155400442358764	0.904	0.871	2.49918867670393e-09	10	SH3KBP1
1.74485478370325e-13	0.152812579253654	0.711	0.664	3.16516657763769e-09	10	RAB2A
3.26985126869774e-13	0.139605423176322	0.907	0.908	5.93151020141769e-09	10	STK4
3.58179105638873e-13	0.149972813160147	0.737	0.687	6.49736897628916e-09	10	ADRM1
4.19100632215494e-13	0.106500532467075	0.93	0.903	7.60248546838907e-09	10	TCEB2
4.51691614926516e-13	0.157122017722924	0.749	0.721	8.19368589476701e-09	10	NCOR1
4.8453208150641e-13	0.104040634172675	0.607	0.545	8.78941195852628e-09	10	C15orf57
5.59150699246476e-13	0.157276028217529	0.717	0.698	1.01429936843311e-08	10	MAP1LC3B
6.68598430957807e-13	0.134824631975312	0.879	0.842	1.21283755375746e-08	10	CCDC107
9.82817757602405e-13	0.158928421135992	0.636	0.606	1.78283141229076e-08	10	SRP19
1.04462809235703e-12	0.100657028364541	0.462	0.383	1.89495535953565e-08	10	TRAF5
1.08704311743524e-12	0.119592043491805	0.551	0.533	1.97189621502752e-08	10	DDX19B
1.15734181869726e-12	0.133574434623219	0.595	0.594	2.09941805911683e-08	10	ZCRB1
1.16948345779119e-12	0.104694437567988	0.659	0.674	2.12144299243322e-08	10	BRWD1
1.22551742996477e-12	0.1263232336026	0.815	0.744	2.22308861795609e-08	10	UQCR10
1.2856755582242e-12	0.132765548849373	0.711	0.663	2.3322154626187e-08	10	WIPI2
1.37130401111256e-12	0.120986381120622	0.679	0.631	2.48754547615818e-08	10	WDR45
1.43310172046461e-12	0.104715812868117	0.714	0.633	2.59964652092281e-08	10	ERP44
1.84686707666748e-12	0.152917964992554	0.719	0.694	3.3502168770748e-08	10	CCDC69
2.02818698190927e-12	0.110061782287011	0.662	0.654	3.67913118518341e-08	10	MAP4K1
2.06831591633172e-12	0.105299789464479	0.898	0.909	3.75192507222573e-08	10	SNU13
2.0732969145494e-12	0.14431159477171	0.895	0.88	3.76096060299261e-08	10	ARHGEF1
2.07739443860027e-12	0.168088688492461	0.591	0.547	3.76839351162089e-08	10	FDFT1
2.14895503938695e-12	0.111967078735633	0.616	0.555	3.89820444144794e-08	10	ANKH
2.18136187624542e-12	0.167510833904174	0.798	0.776	3.95699044350919e-08	10	SCAND1
2.33543481506116e-12	0.112515935762598	0.667	0.657	4.23647875452094e-08	10	NLRC5
2.46321258921356e-12	0.146363930935606	0.769	0.749	4.4682676368334e-08	10	CMTM3
2.74091413007334e-12	0.134380481951782	0.874	0.867	4.97201823195304e-08	10	BRD2
2.97160466627868e-12	0.110768004187176	0.823	0.764	5.39049086462953e-08	10	PDLIM2
3.06384951389638e-12	0.104458330598478	0.667	0.621	5.55782301820804e-08	10	INPP5K
3.32321250805318e-12	0.155976633482267	0.633	0.6	6.02830748960847e-08	10	SLU7
4.01119433428243e-12	0.133526477241927	0.519	0.462	7.27630652238833e-08	10	CPSF6
4.43313753752881e-12	0.144682525455388	0.903	0.863	8.04171149307727e-08	10	SH3BGRL
5.38920750285069e-12	0.147921066500722	0.833	0.789	9.77602241017116e-08	10	GABARAPL2
5.81508468492722e-12	0.154946813841613	0.647	0.638	1.0548563618458e-07	10	PSMD5-AS1
5.85506583991002e-12	0.156655402078563	0.659	0.623	1.06210894335968e-07	10	PFDN4
6.09946359483256e-12	0.129241968214107	0.828	0.766	1.10644269610263e-07	10	SEPT6
6.60421008071658e-12	0.125784403203441	0.668	0.586	1.19800370864199e-07	10	DNAJC8
6.70095847488555e-12	0.123188113924064	0.482	0.476	1.21555386734424e-07	10	ARID4A
8.91999094781013e-12	0.116648459968242	0.485	0.483	1.61808635793276e-07	10	WAC
9.80041856178202e-12	0.137696864371939	0.642	0.636	1.77779592710726e-07	10	PAK2
1.39419785216207e-11	0.138880927668408	0.729	0.72	2.52907490382199e-07	10	CSTB
1.4298550691813e-11	0.138897806084061	0.75	0.721	2.59375709549488e-07	10	POMP
1.4667337928399e-11	0.127718309773502	0.818	0.82	2.66065510021158e-07	10	MAPK1IP1L
2.01681795188907e-11	0.114365251314089	0.856	0.843	3.65850776472677e-07	10	ICAM3
2.02012640798405e-11	0.128338557393796	0.611	0.611	3.66450930408306e-07	10	DEGS1
2.15217624146065e-11	0.144710675112516	0.844	0.827	3.90404770200962e-07	10	C10orf54
2.19382176041712e-11	0.128076269455177	0.873	0.838	3.97959267339666e-07	10	NAA10
2.26204075699204e-11	0.144083433313025	0.692	0.679	4.10334193318356e-07	10	CAST
2.37343616172448e-11	0.100446362649673	0.81	0.753	4.30541319736821e-07	10	UQCRC1
2.40862347544018e-11	0.143827756794445	0.694	0.67	4.36924298444849e-07	10	NAP1L4
2.45375461163775e-11	0.100907669722861	0.62	0.615	4.45111086551087e-07	10	CYB5D2
2.46453635587817e-11	0.109876937291278	0.532	0.518	4.470668949563e-07	10	SLTM
2.70507849101297e-11	0.154003782119161	0.749	0.733	4.90701238269753e-07	10	EMB
2.87332045870529e-11	0.144764487840407	0.672	0.636	5.2122033120914e-07	10	PPP2CA
3.0848882838195e-11	0.135886803170675	0.691	0.683	5.59598734684858e-07	10	CYP20A1
3.09170270736838e-11	0.113393700332878	0.686	0.643	5.60834871116624e-07	10	RAD23B
3.12589749310958e-11	0.127561719611614	0.622	0.616	5.67037805250078e-07	10	ITSN2
3.474882140331e-11	0.1396564500141	0.692	0.677	6.30343620256043e-07	10	GNAI2
3.54746970758011e-11	0.127543709078854	0.687	0.645	6.43511004955032e-07	10	APOL6
3.75328725550623e-11	0.143711551531709	0.739	0.707	6.8084630814883e-07	10	LRP10
4.34907267051314e-11	0.111755373447549	0.552	0.532	7.88921782431084e-07	10	TXNDC17
5.63546567201019e-11	0.111273775054152	0.74	0.734	1.02227347290265e-06	10	AHNAK
5.69841188332775e-11	0.113688157990348	0.869	0.814	1.03369191563565e-06	10	SYTL1
5.83552184512412e-11	0.133879202292704	0.864	0.87	1.05856366270551e-06	10	RHOH
7.13033422817481e-11	0.12504704312489	0.935	0.924	1.29344262899091e-06	10	ALDOA
7.90797929024989e-11	0.138708575575481	0.749	0.709	1.43450744325133e-06	10	UBE2N
8.99338923751765e-11	0.105150443890967	0.63	0.565	1.6314008076857e-06	10	CD2BP2
9.18092728979113e-11	0.135997578301638	0.715	0.703	1.66542021036811e-06	10	FBXW5
9.20558915306479e-11	0.153489083605565	0.628	0.58	1.66989387236595e-06	10	FRG1
1.1060853586805e-10	0.110523099958707	0.666	0.676	2.00643884064643e-06	10	UFD1L
1.14937503604997e-10	0.112095447151018	0.875	0.849	2.08496631539464e-06	10	COX8A
1.39403875859004e-10	0.126050940583509	0.521	0.465	2.52878630808233e-06	10	PPP4R2
1.39603769882085e-10	0.140471510240812	0.784	0.726	2.53241238566102e-06	10	LAT
1.61584287160112e-10	0.137359044982419	0.904	0.876	2.93113896908444e-06	10	FAM49B
1.7456373570602e-10	0.100019010703634	0.771	0.793	3.1665861657072e-06	10	SNW1
1.8088962682303e-10	0.12052179805139	0.691	0.682	3.28133783056976e-06	10	AP2B1
1.8679167149139e-10	0.132484347723629	0.906	0.869	3.38840092085382e-06	10	TPI1
2.528854538025e-10	0.147134582850835	0.821	0.796	4.58734213197735e-06	10	H2AFZ
3.00889619867366e-10	0.115990674544069	0.688	0.686	5.45813770439402e-06	10	CAPN1
3.17502574943159e-10	0.118316165037389	0.698	0.651	5.75949670946891e-06	10	RNF10
3.4583541626529e-10	0.141106257689375	0.812	0.762	6.27345445105235e-06	10	ACTR2
3.73871021353889e-10	0.142736980911822	0.737	0.698	6.78202032735955e-06	10	EML4
4.10339178218003e-10	0.123824582352018	0.695	0.66	7.44355269287458e-06	10	YWHAE
5.3747213692915e-10	0.107129085244891	0.817	0.765	9.74974456389478e-06	10	BAG1
5.50126366751541e-10	0.12811752836891	0.773	0.772	9.97929229287296e-06	10	ATP6V0B
6.4266029901853e-10	0.108406149179088	0.864	0.812	1.16578578241961e-05	10	RALY
6.75567814129008e-10	0.111780090072467	0.705	0.652	1.22548001483002e-05	10	VMP1
6.76474974338618e-10	0.101475440843415	0.545	0.523	1.22712560345025e-05	10	B4GALT3
7.5011789016778e-10	0.127808999521471	0.707	0.67	1.36071385276435e-05	10	ELOF1
9.00012955111744e-10	0.118259441250178	0.567	0.557	1.6326235005727e-05	10	CCDC186
9.00048873503404e-10	0.11547852426446	0.765	0.779	1.63268865653518e-05	10	MBP
9.519591712098e-10	0.124308649152313	0.789	0.733	1.72685393657458e-05	10	SRSF9
1.24027858000426e-09	0.119844195313632	0.941	0.918	2.24986534412773e-05	10	RHOA
1.59582922602964e-09	0.13933899681483	0.893	0.887	2.89483421601777e-05	10	BIN2
1.7259662417395e-09	0.140811150359331	0.878	0.852	3.13090276251546e-05	10	CD247
1.80231507857185e-09	0.131124358646063	0.74	0.695	3.26939955252933e-05	10	TRA2A
2.11738596535081e-09	0.107331907844447	0.739	0.724	3.84093814114637e-05	10	DERL1
2.83732930227046e-09	0.110057459577931	0.776	0.785	5.14691535431861e-05	10	CHD1
3.34887027938116e-09	0.119533267668338	0.583	0.564	6.07485068679743e-05	10	SDF2
3.44795202514743e-09	0.106642849117566	0.78	0.718	6.25458497361744e-05	10	ERH
3.5208152168869e-09	0.125844874224351	0.726	0.718	6.38675880343284e-05	10	CLTA
3.69032120318874e-09	0.108970740574344	0.705	0.712	6.69424266258438e-05	10	RNF166
4.09573657191064e-09	0.121980703295027	0.623	0.617	7.42966614144589e-05	10	EMC7
4.32579340137146e-09	0.139200298976943	0.63	0.563	7.84698923008783e-05	10	BLOC1S1
4.72950382277583e-09	0.124830944607742	0.592	0.572	8.57931993451536e-05	10	MPC1
5.19594710830421e-09	0.136898946030655	0.786	0.763	9.42544805446383e-05	10	ATRX
6.20760796352502e-09	0.100590712460195	0.66	0.639	0.000112606008458344	10	NSMCE4A
8.11976046426784e-09	0.129773961893355	0.683	0.666	0.000147292454821819	10	MGEA5
8.47984904996772e-09	0.101087438971913	0.802	0.816	0.000153824461766414	10	PSMB7
8.83851350798245e-09	0.124359120139946	0.72	0.683	0.000160330635034802	10	MIEN1
9.77673033357481e-09	0.109226557510423	0.756	0.74	0.000177349888251047	10	PRNP
9.79955078507749e-09	0.112044195365089	0.733	0.682	0.000177763851241306	10	PSMC1
1.14494915392053e-08	0.118981766647003	0.733	0.73	0.000207693776521183	10	YME1L1
1.3435496720895e-08	0.121903389741801	0.788	0.764	0.000243719910517035	10	PET100
1.47824451671668e-08	0.116028197251511	0.603	0.597	0.000268153555332406	10	CCDC91
1.6500066238834e-08	0.101345916673888	0.647	0.662	0.000299311201572448	10	RP11-386I14.4
2.14898914363075e-08	0.124145769551303	0.811	0.789	0.000389826630654618	10	TGFB1
2.81419225324086e-08	0.100605627571799	0.482	0.445	0.000510494474737892	10	CNPPD1
2.82098313432892e-08	0.128077833632734	0.706	0.657	0.000511726340567266	10	TMEM173
3.0646194323791e-08	0.10632706575743	0.683	0.621	0.000555921965033569	10	RAB11B
3.19039475578074e-08	0.104932526086544	0.563	0.55	0.000578737608698627	10	ING3
3.36166005724931e-08	0.114355126100679	0.702	0.688	0.000609805134385025	10	RTF1
3.38163398796262e-08	0.120322957832036	0.617	0.603	0.000613428405416419	10	BLOC1S2
3.89567618852524e-08	0.1147464677006	0.775	0.751	0.000706675660598479	10	ATP1B3
4.19006433641418e-08	0.105207708545821	0.778	0.786	0.000760077670625533	10	NOP58
4.46782681788287e-08	0.111316412561841	0.887	0.847	0.000810463784763953	10	SELL
5.74163942366432e-08	0.150386178360844	0.61	0.568	0.00104153339145271	10	ZFP36L1
7.09710196538439e-08	0.116909388112128	0.815	0.797	0.00128741429652073	10	PSMC5
7.11367942297618e-08	0.112321909222702	0.916	0.89	0.00129042144732788	10	AP2M1
7.29728680387808e-08	0.108432267498525	0.698	0.683	0.00132372782622348	10	FAM50A
8.78169399160415e-08	0.116032687518129	0.998	0.998	0.00159299929007699	10	JUNB
1.20275303915671e-07	0.114089692447018	0.345	0.302	0.00218179401303027	10	FAM173A
1.22552047176295e-07	0.134834604758122	0.966	0.96	0.00222309413577799	10	CD2
1.30039088784276e-07	0.112026423889437	0.733	0.726	0.00235890907054677	10	PSMG2
1.780119094046e-07	0.10630142779522	0.596	0.597	0.00322913603659945	10	PDCD5
2.0431851728441e-07	0.104373488836415	0.688	0.63	0.00370633790353921	10	OTUB1
2.10398611034493e-07	0.116673375771081	0.844	0.826	0.00381663080416569	10	ARGLU1
3.10875259961716e-07	0.120742946666958	0.776	0.729	0.00563927721570554	10	PKM
3.31318257324729e-07	0.112261524604665	0.783	0.766	0.00601011318787059	10	SNRPB2
3.44017688201308e-07	0.106091859606336	0.799	0.773	0.00624048086397172	10	NDUFB8
3.46945261836914e-07	0.124685828788024	0.669	0.646	0.00629358704972162	10	TCEA1
3.87924612658241e-07	0.114128490380829	0.563	0.549	0.0070369524736205	10	THEM4
4.19611565240409e-07	0.101534251037375	0.807	0.762	0.00761175379346101	10	CTSS
4.27741063490051e-07	0.110343132140824	0.871	0.855	0.00775922289170952	10	UBE2L3
5.03413365209789e-07	0.117131060615077	0.895	0.863	0.00913191844490557	10	LCP1
5.49646277221406e-07	0.110116395074876	0.509	0.476	0.00997058346879631	10	RABGAP1L
5.95478790840227e-07	0.105630640646956	0.576	0.565	0.0108019852658417	10	USP1
5.96284314156675e-07	0.126813873605996	0.631	0.591	0.0108165974588021	10	DCTN3
6.95890197237543e-07	0.105968925493204	0.851	0.823	0.012623448177889	10	JAK1
7.15672628760465e-07	0.107510069912774	0.601	0.589	0.0129823014857148	10	EMC3
7.99110169904655e-07	0.11642530576131	0.754	0.743	0.0144958584820704	10	ODF2L
8.38287300933942e-07	0.118719214786901	0.799	0.786	0.0152065316389417	10	SUPT4H1
1.02327537936922e-06	0.107033697869866	0.924	0.901	0.0185622153817577	10	COPE
1.02849768777341e-06	0.10743480308155	0.847	0.826	0.0186569480562097	10	TMEM50A
1.77621708231213e-06	0.109108013157731	0.814	0.782	0.032220577873142	10	UQCRFS1
1.82544660955139e-06	0.102472612376344	0.773	0.724	0.0331136014972623	10	WIPF1
0	5.45889482708354	0.179	0.533	0	11	KLRD1
0	1.14664429228492	0.946	0.604	0	11	PRF1
0	0.974624405006663	0.983	0.865	0	11	CST7
0	0.907043180209601	0.998	0.627	0	11	GZMH
0	0.881169737197844	0.985	0.869	0	11	GZMA
0	0.879157723710282	1	0.909	0	11	CCL5
0	0.857243842388745	0.825	0.827	0	11	TRGC2
0	0.821831880138371	0.968	0.736	0	11	HLA-DPB1
0	0.771484913851757	1	0.71	0	11	NKG7
0	0.749826786713867	0.861	0.762	0	11	LGALS1
0	0.74057477665768	0.893	0.854	0	11	HLA-DRB1
0	0.731406946737257	0.987	0.6	0	11	FGFBP2
0	0.720587368426599	0.537	0.559	0	11	SPON2
0	0.700862687808194	0.939	0.855	0	11	ITGB2
0	0.691604132310915	1	0.977	0	11	SH3BGRL3
0	0.686545243924363	0.704	0.719	0	11	CCL4
0	0.671936926640365	0.616	0.535	0	11	CHST12
0	0.670967902191065	0.775	0.857	0	11	C12orf75
0	0.668246999668152	0.826	0.867	0	11	HLA-DPA1
0	0.655792187431356	0.561	0.545	0	11	FCRL6
0	0.649325750834061	0.849	0.88	0	11	MYO1F
0	0.636331528413706	0.903	0.864	0	11	YWHAQ
0	0.621398385672511	0.749	0.782	0	11	CTSW
0	0.604424272778036	0.98	0.729	0	11	SYNGR1
0	0.603846955801003	0.421	0.536	0	11	ADGRG1
0	0.60166212594161	0.726	0.84	0	11	KLRG1
0	0.595302621335212	0.589	0.681	0	11	CD320
0	0.59296147929421	0.551	0.558	0	11	PLEK
0	0.590154859587928	0.694	0.658	0	11	CTSC
0	0.584001288429826	0.672	0.776	0	11	APOBEC3G
0	0.57860532360497	0.947	0.883	0	11	CD99
0	0.56835581560533	0.521	0.803	0	11	C1orf21
0	0.542471467253599	0.807	0.752	0	11	GZMM
0	0.540476880147996	1	0.968	0	11	S100A4
0	0.539655204765636	0.99	0.674	0	11	LAIR2
0	0.539062526074436	0.55	0.602	0	11	APMAP
0	0.537632622739097	0.397	0.559	0	11	MIAT
0	0.533672124132923	0.557	0.819	0	11	MATK
0	0.523157581892453	0.431	0.435	0	11	ZEB2
0	0.52057138690015	0.611	0.743	0	11	EFHD2
0	0.516791004458931	0.836	0.823	0	11	MYOM2
0	0.514073406353756	0.836	0.879	0	11	RAP1B
0	0.514049698217416	0.388	0.566	0	11	PATL2
0	0.512580570692638	0.817	0.572	0	11	GZMB
0	0.502629830165537	0.533	0.616	0	11	SAMD3
0	0.501897505667485	0.712	0.847	0	11	HOPX
0	0.498438972167331	0.363	0.535	0	11	S1PR5
0	0.495023549619126	0.373	0.536	0	11	PRSS23
0	0.489510303070079	0.856	0.809	0	11	LITAF
0	0.487076243498367	1	1	0	11	HLA-C
0	0.455307072322011	0.357	0.56	0	11	RP5-1171I10.5
0	0.450963002783828	0.359	0.563	0	11	TPST2
0	0.432256521074476	0.352	0.639	0	11	PLEKHF1
0	0.427924963777388	0.659	0.754	0	11	MYO1G
0	0.423385098756405	1	0.998	0	11	CD52
0	0.403896146778298	0.666	0.765	0	11	CTD-3252C9.4
0	0.398955510484669	0.52	0.669	0	11	LINC00152
0	0.395014616528327	0.405	0.753	0	11	CMC1
0	0.393058618191374	1	1	0	11	HLA-A
0	0.388074310457278	0.492	0.768	0	11	PYHIN1
0	0.384989908748098	0.412	0.756	0	11	SYNE1
0	0.384973585425567	0.818	0.798	0	11	ITGB1
0	0.384147601014051	0.294	0.543	0	11	ABI3
0	0.382418913887641	0.541	0.733	0	11	CAPN2
0	0.378960892597444	1	1	0	11	B2M
0	0.376942314684838	0.38	0.561	0	11	RASSF1
0	0.37464666102535	0.578	0.685	0	11	CTSD
0	0.370098323167006	0.599	0.749	0	11	FLNA
0	0.369313848377641	0.608	0.701	0	11	PPP1R18
0	0.368011503044879	0.673	0.839	0	11	MSN
0	0.367287328248993	0.464	0.724	0	11	HLA-DRA
0	0.355083010693532	0.541	0.771	0	11	CD63
0	0.344106541089753	0.273	0.533	0	11	TTC38
0	0.343125793663848	0.331	0.723	0	11	LPCAT1
0	0.33780910857763	0.561	0.778	0	11	ARPC5L
0	0.337260446236947	0.294	0.694	0	11	SERTAD3
0	0.335901279622648	0.768	0.88	0	11	SUN2
0	0.33140447674222	0.357	0.817	0	11	CD300A
0	0.325316777863658	0.644	0.883	0	11	BSG
0	0.324620844550986	0.748	0.912	0	11	DBI
0	0.322856557668857	1	1	0	11	HLA-B
0	0.318112115703532	0.503	0.718	0	11	RNF166
0	0.317783674155805	0.622	0.818	0	11	OSTF1
0	0.31572963060683	0.375	0.73	0	11	C10orf128
0	0.308430150114658	0.646	0.839	0	11	ALOX5AP
0	0.308359529768577	0.359	0.678	0	11	ITGAL
0	0.301657772887977	0.727	0.869	0	11	LCP1
0	0.30150183184417	0.234	0.41	0	11	FGR
0	0.300626048634854	0.644	0.819	0	11	ANXA2
0	0.299865264885682	0.367	0.663	0	11	ACTN4
0	0.299207379476866	1	1	0	11	MT-CO2
0	0.298665737571333	0.154	0.442	0	11	PTGDS
0	0.2967979273436	0.449	0.846	0	11	ABHD17A
0	0.296557964119585	0.619	0.88	0	11	CCDC12
0	0.29630025414076	0.424	0.762	0	11	DNAJC1
0	0.295428743750449	0.415	0.684	0	11	GNG2
0	0.294104042129944	0.609	0.879	0	11	TMED9
0	0.292747776252263	0.262	0.693	0	11	TGFBR3
0	0.292727037475317	0.391	0.739	0	11	TNFRSF1B
0	0.292469098316376	0.332	0.804	0	11	HLA-DQA2
0	0.290367449862668	0.283	0.731	0	11	TRG-AS1
0	0.287557845830699	0.649	0.89	0	11	PGAM1
0	0.286114886263353	0.413	0.758	0	11	STOM
0	0.285362344954752	0.492	0.792	0	11	IDH2
0	0.284983208488514	0.222	0.533	0	11	CX3CR1
0	0.282355201802722	0.464	0.65	0	11	RASAL3
0	0.280829976000688	0.561	0.763	0	11	PSAP
0	0.280608714756482	0.756	0.87	0	11	PDIA3
0	0.279275510961737	0.206	0.544	0	11	CEP78
0	0.279034040134846	0.714	0.878	0	11	LYAR
0	0.278112725130038	0.218	0.416	0	11	TBX21
0	0.278041186171524	0.424	0.781	0	11	C5orf56
0	0.277530827073096	0.24	0.635	0	11	GLUL
0	0.276411661541326	0.362	0.752	0	11	APOBEC3C
0	0.276147393003959	0.226	0.558	0	11	CBR4
0	0.274803311535581	0.406	0.837	0	11	PEPD
0	0.271295634157332	0.527	0.794	0	11	SUPT4H1
0	0.270956681819139	0.269	0.523	0	11	RP11-81H14.2
0	0.269335372761003	0.229	0.473	0	11	LAIR1
0	0.266946711753483	0.63	0.885	0	11	DHRS7
0	0.264617868824715	0.467	0.785	0	11	GLIPR2
0	0.261566715698241	0.514	0.798	0	11	CD5
0	0.259780451654924	0.686	0.839	0	11	RNF213
0	0.259350615907242	0.191	0.454	0	11	OASL
0	0.259158598709443	0.327	0.756	0	11	VTI1B
0	0.258841944646968	0.487	0.795	0	11	RNF167
0	0.258659338366426	0.537	0.795	0	11	RAB5C
0	0.255731782419293	0.33	0.826	0	11	ACAA2
0	0.254152659750597	0.62	0.768	0	11	P4HB
0	0.253245473723115	0.599	0.885	0	11	FAM49B
0	0.252450340449756	0.227	0.532	0	11	PRR5L
0	0.252311289117913	0.223	0.598	0	11	KLRF1
0	0.251995442590274	0.288	0.647	0	11	TSEN54
0	0.24873268373576	0.345	0.83	0	11	RAB27A
0	0.248530083508339	0.525	0.798	0	11	TGFB1
0	0.247817465777537	0.317	0.581	0	11	JMJD6
0	0.240859686183006	0.482	0.669	0	11	PPP4C
0	0.240717510021868	0.206	0.686	0	11	ADRB2
0	0.239514158518822	0.296	0.655	0	11	DIP2A
0	0.238805723438592	0.356	0.598	0	11	CAPNS1
0	0.237944240364363	0.287	0.803	0	11	PTGDR
0	0.237916452272125	0.384	0.69	0	11	TADA3
0	0.237232746438569	0.196	0.541	0	11	GEMIN7
0	0.237037881064825	0.237	0.527	0	11	SLAMF7
0	0.236980284455884	0.316	0.818	0	11	MIR4435-2HG
0	0.236585818620049	0.328	0.747	0	11	ADAM8
0	0.235435004344175	0.225	0.693	0	11	REEP4
0	0.235100588275618	0.347	0.567	0	11	BHLHE40
0	0.234972995123859	0.36	0.684	0	11	ZBTB38
0	0.233819566521569	0.235	0.735	0	11	TSPAN32
0	0.233728302702236	0.25	0.809	0	11	ANXA4
0	0.233300474946109	0.546	0.735	0	11	IL10RA
0	0.231082792915383	0.214	0.804	0	11	TSPAN2
0	0.228404638294554	0.467	0.838	0	11	AC092580.4
0	0.226765744231091	0.45	0.656	0	11	VASP
0	0.226699156454302	0.353	0.765	0	11	CTDSP1
0	0.224273461266151	0.305	0.627	0	11	SERPINB6
0	0.224063496001213	0.632	0.843	0	11	DSTN
0	0.222497746296933	0.257	0.737	0	11	SSBP3
0	0.21960569320669	0.4	0.845	0	11	CYC1
0	0.217505905298252	0.229	0.61	0	11	PLA2G16
0	0.216691847565171	0.394	0.758	0	11	C20orf24
0	0.215847912319512	0.44	0.712	0	11	FBXW5
0	0.215115181665789	0.168	0.435	0	11	TTC16
0	0.215110334914931	0.194	0.52	0	11	BPGM
0	0.213491106856184	0.45	0.733	0	11	ADGRE5
0	0.21179785486212	0.262	0.735	0	11	SH2D2A
0	0.211639479792037	0.179	0.692	0	11	RHBDF2
0	0.211392426244028	0.585	0.823	0	11	LAMP1
0	0.210390273641525	0.256	0.747	0	11	ZBP1
0	0.20978912999887	0.212	0.801	0	11	KIF19
0	0.209438017618501	0.399	0.847	0	11	TMEM109
0	0.209263288648368	0.198	0.607	0	11	F2R
0	0.206903958116467	0.565	0.823	0	11	SELT
0	0.205752035602251	0.169	0.45	0	11	FBXO6
0	0.205634224338505	0.184	0.458	0	11	PTRH1
0	0.205311006867191	0.555	0.825	0	11	TBCB
0	0.205109448125611	0.16	0.549	0	11	TRGC1
0	0.204470873989977	0.529	0.872	0	11	PDIA6
0	0.204375154037178	0.333	0.663	0	11	UBE2E3
0	0.203887945965765	0.416	0.762	0	11	ATP1B3
0	0.203644719100563	0.126	0.526	0	11	ASCL2
0	0.2016206135315	0.318	0.751	0	11	HEXA
0	0.200453657674012	0.183	0.525	0	11	ITGAM
0	0.200294787381413	0.513	0.868	0	11	ANXA5
0	0.199785016862141	0.604	0.789	0	11	NDUFB7
0	0.196613888879506	0.243	0.537	0	11	MXD4
0	0.195334564004421	0.281	0.807	0	11	HLA-DQA1
0	0.195226691440307	0.452	0.713	0	11	REEP5
0	0.195103062910174	0.271	0.725	0	11	PIGT
0	0.192185815569958	0.283	0.718	0	11	RHOC
0	0.192084603600317	0.319	0.573	0	11	GPR65
0	0.191527628005726	0.188	0.803	0	11	CLIC3
0	0.191314365623803	0.97	0.553	0	11	GRAP2
0	0.190747199007822	0.166	0.594	0	11	IGFBP3
0	0.190364705029731	0.255	0.572	0	11	AGTRAP
0	0.189818783588135	0.263	0.82	0	11	SIRT2
0	0.189243670257361	0.171	0.693	0	11	ITGA5
0	0.188954854923258	0.68	0.909	0	11	COPE
0	0.188574227251947	0.512	0.873	0	11	LINC00869
0	0.188274423638597	0.265	0.49	0	11	ATP6V0D1
0	0.188217519940086	0.373	0.844	0	11	TMEM9B
0	0.188208932524361	0.281	0.824	0	11	CYB561D2
0	0.18742492526919	0.303	0.601	0	11	MAGED2
0	0.186172579453573	0.15	0.588	0	11	RAB11FIP5
0	0.186106583811006	0.257	0.572	0	11	CDC42EP3
0	0.184499848460457	0.236	0.647	0	11	GNPTAB
0	0.184346452066259	0.246	0.642	0	11	UBE2A
0	0.184114749684853	0.975	0.601	0	11	IFITM3
0	0.184051845175595	0.236	0.63	0	11	APLP2
0	0.18340682431778	0.424	0.721	0	11	VAMP5
0	0.183238429969777	0.445	0.675	0	11	AP2S1
0	0.1796304917371	0.283	0.66	0	11	GBP5
0	0.179255332292767	0.167	0.442	0	11	ATP8A1
0	0.178411759188561	0.617	0.856	0	11	TAPBP
0	0.177810396262498	0.414	0.786	0	11	CASP1
0	0.177518166393403	0.28	0.726	0	11	MAP2K3
0	0.17670345168915	0.227	0.813	0	11	CD58
0	0.173713987104957	0.214	0.483	0	11	SPPL2A
0	0.171615918091835	0.454	0.782	0	11	ATP6V0B
0	0.171354305267689	0.375	0.778	0	11	PDLIM2
0	0.171332692812959	0.237	0.813	0	11	CD151
0	0.170533147216846	0.236	0.571	0	11	RAB37
0	0.169902363928989	0.19	0.717	0	11	PLEKHG3
0	0.169762273896279	0.259	0.745	0	11	DNASE2
0	0.169355544339534	0.135	0.686	0	11	JAZF1
0	0.16921229078297	0.511	0.823	0	11	RALY
0	0.168995436278506	0.38	0.779	0	11	OS9
0	0.168742443216146	0.224	0.813	0	11	IL2RB
0	0.165249136151978	0.212	0.63	0	11	KLHDC4
0	0.165054726954864	0.165	0.685	0	11	SYTL2
0	0.162491320044447	0.146	0.603	0	11	GPR137B
0	0.162393296999749	0.599	0.834	0	11	TMEM50A
0	0.161798359783811	0.985	0.892	0	11	CST3
0	0.161061598276184	0.196	0.719	0	11	A2M-AS1
0	0.160972048399431	0.228	0.732	0	11	PRR5
0	0.160686462374238	0.135	0.518	0	11	GTF3C1
0	0.160407852947472	0.293	0.738	0	11	DERL1
0	0.158917518173676	0.435	0.796	0	11	EHD1
0	0.15885119282099	0.18	0.613	0	11	MYBL1
0	0.158151351466555	0.26	0.658	0	11	ZNF276
0	0.15789449371086	0.344	0.763	0	11	ETHE1
0	0.157669363025798	0.198	0.477	0	11	TSEN15
0	0.157434842299507	0.413	0.666	0	11	RPA2
0	0.156532506130284	0.357	0.696	0	11	CAPN1
0	0.156455187304808	0.244	0.658	0	11	CD226
0	0.156263358662427	0.375	0.694	0	11	MIEN1
0	0.156075510309304	0.352	0.623	0	11	PSMC4
0	0.15572777945133	0.308	0.597	0	11	DDX39A
0	0.155274740181858	0.319	0.609	0	11	ASNA1
0	0.154666126623535	0.3	0.761	0	11	NCKAP1L
0	0.152884972707385	0.244	0.665	0	11	TPP1
0	0.15137624648783	0.269	0.671	0	11	PLEKHA1
0	0.151080921594878	0.423	0.857	0	11	CCDC107
0	0.150287160670728	0.493	0.746	0	11	PSMB6
0	0.148226330021054	0.148	0.506	0	11	MAP3K8
0	0.148071902300743	0.171	0.545	0	11	TOR2A
0	0.147322405937063	0.124	0.445	0	11	LINC01138
0	0.146985462404557	0.157	0.459	0	11	HENMT1
0	0.146758866569804	0.659	0.87	0	11	TUBA1B
0	0.146264550094061	0.277	0.579	0	11	RNF115
0	0.145982139864362	0.401	0.722	0	11	ZNF428
0	0.145929218958475	0.131	0.526	0	11	USP28
0	0.145606679431719	0.14	0.527	0	11	GFI1
0	0.145002555197261	0.256	0.718	0	11	TAPBPL
0	0.144494780477716	0.143	0.439	0	11	RGS3
0	0.144101724726041	0.171	0.721	0	11	GALNT10
0	0.143773610060107	0.683	0.876	0	11	TPI1
0	0.143329186842414	0.071	0.516	0	11	HBA1
0	0.143146483469013	0.257	0.747	0	11	IL12RB1
0	0.143062099605943	0.332	0.765	0	11	MFSD10
0	0.142901305230111	0.177	0.719	0	11	RP11-539L10.2
0	0.142842551981607	0.178	0.803	0	11	APOBEC3H
0	0.141400845931476	0.267	0.741	0	11	GPAA1
0	0.141335982813118	0.168	0.536	0	11	SLC25A20
0	0.141260237232748	0.31	0.61	0	11	PSMD2
0	0.14004401480413	0.175	0.803	0	11	PPP2R2B
0	0.139872003481081	0.142	0.45	0	11	CALHM2
0	0.139520267138712	0.136	0.606	0	11	FGL2
0	0.139392683053803	0.432	0.803	0	11	CAPZA1
0	0.139202564215276	0.559	0.891	0	11	PSMD8
0	0.138803957521194	0.224	0.65	0	11	ATP2B4
0	0.138600455860497	0.172	0.803	0	11	ARHGAP10
0	0.138539684740436	0.17	0.615	0	11	CCPG1
0	0.138421759968828	0.553	0.827	0	11	TMED2
0	0.138410160342719	0.606	0.899	0	11	AP2M1
0	0.138001966324633	0.164	0.534	0	11	MYO9B
0	0.137855590946258	0.418	0.724	0	11	NUCB1
0	0.137677226450003	0.209	0.706	0	11	ARAP2
0	0.137600395335291	0.129	0.503	0	11	JAKMIP2
0	0.137363215882353	0.184	0.727	0	11	IKBKG
0	0.137359621198704	0.234	0.817	0	11	USB1
0	0.137215905425309	0.136	0.518	0	11	LILRB1
0	0.136626900647752	0.115	0.422	0	11	ADGRG5
0	0.136606207956846	0.343	0.689	0	11	MOB2
0	0.136604542968173	0.316	0.751	0	11	MANF
0	0.136232309513036	0.152	0.519	0	11	HIVEP3
0	0.135843756779569	0.167	0.802	0	11	TESC
0	0.134787227573074	0.19	0.713	0	11	JAKMIP1
0	0.134774057231988	0.279	0.592	0	11	TMEM208
0	0.134682536725591	0.407	0.798	0	11	TAOK3
0	0.134635747257916	0.161	0.517	0	11	C1orf174
0	0.133646343903135	0.138	0.714	0	11	FUT11
0	0.133268715778303	0.142	0.519	0	11	RAPGEF1
0	0.133098275148054	0.265	0.75	0	11	MIF4GD
0	0.132986753872043	0.155	0.471	0	11	NPRL2
0	0.132481621040311	0.255	0.75	0	11	CLN3
0	0.132421518218555	0.277	0.587	0	11	GGA1
0	0.132204985855222	0.193	0.532	0	11	RABIF
0	0.132074607568775	0.153	0.53	0	11	CES1
0	0.132074514387016	0.124	0.683	0	11	PTPN12
0	0.131803247425878	0.362	0.78	0	11	RGS19
0	0.130884223570629	0.118	0.518	0	11	CMKLR1
0	0.129591353353838	0.165	0.552	0	11	PTPN22
0	0.129358285002899	0.958	0.534	0	11	FAM46A
0	0.12873496507204	0.206	0.711	0	11	PTPRE
0	0.128247558672454	0.27	0.752	0	11	TAP2
0	0.127590223993813	0.226	0.719	0	11	NAA50
0	0.127505609247629	0.137	0.713	0	11	PAM
0	0.127452793090456	0.302	0.685	0	11	NELFCD
0	0.127034165269915	0.101	0.521	0	11	CD244
0	0.12684507871919	0.137	0.712	0	11	MCTP2
0	0.126742640760348	0.113	0.519	0	11	RGS9
0	0.126519837655387	0.39	0.785	0	11	FAM195B
0	0.126495146463851	0.192	0.699	0	11	HLA-DMA
0	0.126230790176032	0.13	0.685	0	11	AGPAT4
0	0.125888972424896	0.281	0.655	0	11	PTPN18
0	0.125765021669994	0.525	0.771	0	11	CTSS
0	0.125698160752958	0.352	0.76	0	11	SRPK2
0	0.125621817996931	0.295	0.581	0	11	SH3GLB1
0	0.125388931006866	0.119	0.526	0	11	KDM5D
0	0.125112717917943	0.455	0.746	0	11	COPS6
0	0.124978163270797	0.417	0.861	0	11	LRPAP1
0	0.124943371644813	0.405	0.793	0	11	RER1
0	0.124724602332998	0.311	0.681	0	11	DGKZ
0	0.124665636645235	0.114	0.523	0	11	PROK2
0	0.124308103053295	0.301	0.674	0	11	PSTPIP1
0	0.124238895479048	0.373	0.85	0	11	SHKBP1
0	0.124106914814746	0.147	0.526	0	11	ZFYVE28
0	0.123674640363373	0.268	0.569	0	11	MAF
0	0.123304814832512	0.503	0.822	0	11	SRI
0	0.122909859473849	0.643	0.862	0	11	UBE2L3
0	0.122872984596592	0.269	0.753	0	11	PQLC3
0	0.122793690018167	0.169	0.635	0	11	VCL
[truncated: 11,106 more rows]
