# Supplementary material for: A novel CD4+ CTL subtype characterized by chemotaxis and inflammation is involved in the pathogenesis of Graves’ orbitopathy
Source: Cell Mol Immunol. 2021 Jan 29;18(3):735–45. doi: 10.1038/s41423-020-00615-2 (PMC8027210; doi:10.1038/s41423-020-00615-2)
Supplement: Supplementary file 4 — Supplementary File 2 [file 41423_2020_615_MOESM4_ESM.xlsx]

## Sheet: CT6- KLRG1+ GZMB+
gene	p_val	avg_logFC	pct.1	pct.2	p_val_adj	cluster
CBR4	0	0.235707	0.192	0.66	0	GH
VCP	0	0.202732	0.348	0.469	0	GH
ABO	0	0.179347	1	0.627	0	GH
CARD19	0	0.178176	1	0.563	0	GH
TRBV14	0	0.17229	0.53	1	0	GH
YBEY	0	0.171493	1	0.685	0	GH
RHBDD2	0	0.157725	1	0.622	0	GH
INPP5D	0	0.154189	1	0.533	0	GH
TPST2	0	0.152234	0.347	0.698	0	GH
STAT4	0	0.150875	1	0.657	0	GH
CPNE1	0	0.149262	0.344	0.664	0	GH
MVP	0	0.147304	0.326	0.651	0	GH
PRPF8	0	0.142862	1	0.616	0	GH
TBCD	0	0.140835	1	0.475	0	GH
ITM2A	0	0.140342	0.637	0.765	0	GH
PNPLA2	0	0.139486	1	0.587	0	GH
PSMD2	0	0.139254	0.278	0.708	0	GH
TAP1	0	0.136038	0.445	0.702	0	GH
PRMT9	0	0.133203	1	0.584	0	GH
TMEM123	0	0.1322	1	0.68	0	GH
ABTB1	0	0.127947	0.203	0.416	0	GH
USP36	0	0.127744	1	0.603	0	GH
TM9SF2	0	0.127081	0.151	0.593	0	GH
GABARAPL1	0	0.12664	1	0.619	0	GH
CYTH4	0	0.126443	0.346	0.678	0	GH
PATL2	0	0.126194	0.419	0.764	0	GH
DCAF11	0	0.123173	0.198	0.612	0	GH
XRCC6	0	0.12313	0.543	0.629	0	GH
DGUOK	0	0.122955	0.406	0.5	0	GH
CHST12	0	0.12126	0.601	0.748	0	GH
UBAC2	0	0.11921	1	0.526	0	GH
PARP1	0	0.118669	0.343	0.664	0	GH
CAMK4	0	0.118533	1	0.443	0	GH
HDDC2	0	0.118493	0.298	0.423	0	GH
MAGED2	0	0.117722	0.252	0.702	0	GH
PCID2	0	0.117543	0.232	0.376	0	GH
CBX6	0	0.115756	0.174	0.61	0	GH
VPS51	0	0.115333	1	0.684	0	GH
VPS37B	0	0.114572	1	0.618	0	GH
DCXR	0	0.11437	1	0.642	0	GH
RTN3	0	0.113965	0.215	0.691	0	GH
SDHA	0	0.113356	0.3	0.413	0	GH
PARP9	0	0.113214	0.573	0.939	0	GH
ANKRD44	0	0.112402	1	0.704	0	GH
ATP6V0D1	0	0.109647	0.254	0.571	0	GH
UBE2L6	0	0.109542	0.454	0.703	0	GH
DYNLL1	0	0.108803	0.527	0.751	0	GH
NPC2	0	0.107356	1	0.59	0	GH
SELPLG	0	0.107282	0.417	0.495	0	GH
BTN3A1	0	0.106311	0.219	0.624	0	GH
STAT3	0	0.105761	1	0.587	0	GH
RBX1	0	0.105617	0.565	0.767	0	GH
TECR	0	0.105363	1	0.631	0	GH
MTFP1	0	0.104024	1	0.643	0	GH
PPP4C	0	0.103811	0.439	0.746	0	GH
XAB2	0	0.102769	1	0.489	0	GH
SLC20A1	0	0.102115	1	0.502	0	GH
RASSF5	0	0.101795	0.689	1	0	GH
SHISA5	0	0.100949	0.405	0.7	0	GH
TTC1	0	0.100463	0.252	0.651	0	GH
UTS2	0	0.100372	0.247	0.395	0	GH
UBXN11	2.27270197086973e-322	0.124133	1	0.702	4.1226813751577e-318	GH
IRF9	2.22833e-306	0.189915	0.639	0.959	4.04219e-302	GH
EPSTI1	4.01456e-289	0.104834	0.621	0.951	7.2824e-285	GH
POLR2J3	4.2481e-287	0.183662	1	0.732	7.70606e-283	GH
EIF1AY	5.20434e-279	0.164701	1	0.745	9.44068e-275	GH
TTTY15	1.37639e-278	0.130684	1	0.739	2.49678e-274	GH
XRN1	1.16898e-276	0.133161	0.571	0.157	2.12052e-272	GH
SMDT1	2.22466e-272	0.192294	1	0.754	4.03553e-268	GH
SORL1	3.52815e-254	0.110177	1	0.759	6.40006e-250	GH
MYOM2	8.72505e-250	0.224265	0.915	0.641	1.58272e-245	GH
PSMB9	1.08364e-249	0.110806	0.844	0.889	1.96573e-245	GH
DDX3Y	2.03297e-248	0.128395	1	0.763	3.6878e-244	GH
SPSB3	1.61005e-236	0.140725	0.694	0.36	2.92064e-232	GH
ARL6IP5	5.66291e-234	0.138676	0.88	0.908	1.02725e-229	GH
ATP5A1	1.23269e-227	0.112987	1	0.788	2.23609e-223	GH
HADHA	2.46917e-226	0.168406	0.696	0.33	4.47908e-222	GH
ZSWIM7	3.19486e-223	0.113534	0.56	0.871	5.79548e-219	GH
SPI1	1.08806e-207	0.156954	1	0.828	1.97374e-203	GH
EIF4B	4.67435e-198	0.116476	1	0.815	8.47927e-194	GH
DDIT4	7.19243e-198	0.282032	1	0.818	1.30471e-193	GH
HSD17B11	3.17206e-197	0.123733	0.692	0.373	5.75412e-193	GH
HLA-A	3.76203e-188	0.201445	1	1	6.82432e-184	GH
CAMLG	9.7177e-185	0.146676	0.709	0.41	1.76279e-180	GH
AC004556.1	1.40762e-183	0.384289	0.564	0.201	2.55342e-179	GH
HNRNPA0	3.1397e-178	0.141059	1	0.833	5.69542e-174	GH
EVL	2.53576e-174	0.19534	0.893	0.9	4.59986e-170	GH
APBA2	5.30049e-172	0.111182	0.593	0.242	9.6151e-168	GH
TYROBP	5.46888e-162	0.257615	1	0.842	9.92055e-158	GH
PRMT2	5.82095e-162	0.295049	0.844	0.546	1.05592e-157	GH
ASAH1	5.18786e-153	0.107209	0.604	0.283	9.41077e-149	GH
ST6GALNAC6	6.16874e-147	0.186521	0.611	0.28	1.11901e-142	GH
IGFBP3	9.68554e-109	0.271376	0.576	0.393	1.75696e-104	GH
C9orf78	1.06288e-106	0.154294	0.8	0.6	1.92806e-102	GH
RHOG	1.07039e-106	0.134028	0.796	0.616	1.94168e-102	GH
RILPL2	1.40101e-102	0.121197	1	0.899	2.54144e-98	GH
DDX46	9.50439e-102	0.102888	0.716	0.473	1.7241e-97	GH
ERP29	4.55692e-101	0.130376	0.895	0.735	8.26625e-97	GH
ANXA11	2.09708e-98	0.175443	0.758	0.519	3.80411e-94	GH
TYMP	8.97143e-83	0.205301	1	0.951	1.62742e-78	GH
PABPC1	8.05081e-68	0.196019	1	0.949	1.46042e-63	GH
SSR2	1.67341e-67	0.103162	0.936	0.851	3.03557e-63	GH
TRBC2	4.79033e-65	0.21116	0.915	0.899	8.68966e-61	GH
PTPN4	1.04186e-64	0.104044	0.698	0.493	1.88993e-60	GH
ATP5B	1.10696e-64	0.107674	0.815	0.64	2.00802e-60	GH
LITAF	2.69931e-64	0.286723	0.929	0.812	4.89654e-60	GH
HINT1	2.19863e-60	0.115141	1	0.945	3.98832e-56	GH
CCNDBP1	4.22166e-60	0.13306	0.712	0.51	7.65809e-56	GH
CPQ	4.57204e-57	0.12486	0.573	0.359	8.29368e-53	GH
SARAF	2.45616e-55	0.13269	1	0.958	4.45548e-51	GH
EEF2	1.08907e-51	0.201231	1	0.969	1.97557e-47	GH
CD151	6.00771e-49	0.146563	0.602	0.66	1.0898e-44	GH
SERPINB6	6.7801e-49	0.232179	0.647	0.468	1.22991e-44	GH
CAST	6.3861e-45	0.235664	0.78	0.615	1.15844e-40	GH
UBC	6.59233e-45	0.160484	0.999	0.998	1.19585e-40	GH
PLEKHF1	7.41822e-44	0.1328	0.665	0.48	1.34566e-39	GH
CLIP1	3.22283e-41	0.111771	0.598	0.417	5.8462e-37	GH
PTPRC	2.64312e-35	0.145056	0.974	0.957	4.79462e-31	GH
PCM1	2.46262e-34	0.104012	0.642	0.483	4.46719e-30	GH
PBXIP1	2.82325e-34	0.219764	0.779	0.633	5.12137e-30	GH
CD6	4.97356e-34	0.212796	0.853	0.727	9.02204e-30	GH
MIAT	5.063e-33	0.145498	0.696	0.548	9.18429e-29	GH
ITGB1	2.1972e-30	0.225675	0.908	0.826	3.98573e-26	GH
CCPG1	6.62176e-27	0.121917	0.578	0.435	1.20119e-22	GH
LINC00116	1.67987e-26	0.102665	0.58	0.652	3.04728e-22	GH
IL10RA	4.6549e-26	0.139783	0.776	0.645	8.44399e-22	GH
MT-CO2	1.12638e-25	0.107269	1	1	2.04326e-21	GH
PSAP	4.33067e-25	0.237206	0.783	0.674	7.85584e-21	GH
AUP1	5.08617e-24	0.108878	0.68	0.545	9.2263e-20	GH
GRAP2	5.08703e-24	0.129083	0.623	0.695	9.22787e-20	GH
APLP2	6.60322e-23	0.189739	0.612	0.488	1.19782e-18	GH
ITM2B	7.3861e-21	0.105505	0.988	0.96	1.33984e-16	GH
CD5	8.55652e-21	0.208941	0.754	0.658	1.55215e-16	GH
SYNE2	1.95295e-20	0.137464	0.809	0.721	3.54265e-16	GH
RARRES3	2.51908e-20	0.135394	0.942	0.922	4.56961e-16	GH
OSTF1	5.33481e-19	0.165741	0.805	0.771	9.67735e-15	GH
CD247	2.06297e-18	0.164096	0.912	0.904	3.74223e-14	GH
SUN2	2.31788e-18	0.13589	0.882	0.803	4.20464e-14	GH
CAPN2	1.53299e-17	0.190347	0.764	0.673	2.78085e-13	GH
CTSS	3.99653e-17	0.155092	0.761	0.658	7.24971e-13	GH
IFI6	1.28915e-16	0.116294	1	0.994	2.33851e-12	GH
THRAP3	2.10263e-15	0.103383	0.707	0.604	3.81416e-11	GH
PTGER2	2.12105e-15	0.22506	0.664	0.628	3.84759e-11	GH
CTSA	4.20716e-15	0.139651	0.587	0.541	7.63179e-11	GH
NUCB1	5.94231e-15	0.116547	0.709	0.607	1.07793e-10	GH
C7orf50	1.72676e-14	0.125684	0.65	0.546	3.13234e-10	GH
C10orf54	6.88854e-14	0.173586	0.734	0.718	1.24958e-09	GH
CCDC12	2.01284e-12	0.121041	0.807	0.801	3.65129e-08	GH
SERPINB1	7.37724e-12	0.147239	0.719	0.715	1.33823e-07	GH
ATP6V0B	1.71009e-11	0.141104	0.721	0.65	3.1021e-07	GH
SRGN	2.08976e-11	0.119526	0.974	0.971	3.79082e-07	GH
TIMP1	2.90607e-11	0.144507	0.657	0.577	5.27161e-07	GH
PIGT	9.2345e-11	0.116826	0.631	0.55	1.67514e-06	GH
TPI1	1.38335e-10	0.125211	0.839	0.809	2.5094e-06	GH
CAPZA1	5.63103e-10	0.117502	0.707	0.705	1.02147e-05	GH
ADAM8	1.35179e-09	0.122226	0.65	0.656	2.45214e-05	GH
LRP10	3.01431e-09	0.148426	0.669	0.619	5.46796e-05	GH
NHLRC3	8.34593e-09	0.102486	0.586	0.545	0.000151395	GH
PYHIN1	1.95724e-08	0.116395	0.738	0.726	0.000355044	GH
SF3B2	5.64818e-08	0.10908	0.817	0.773	0.00102458	GH
NRBP1	6.17006e-08	0.125277	0.614	0.564	0.00111925	GH
ODC1	7.68767e-08	0.131325	0.632	0.579	0.00139454	GH
SRPRA	3.01056e-07	0.10098	0.621	0.556	0.00546116	GH
AKR7A2	3.32997e-07	0.101569	0.613	0.568	0.00604057	GH
WDR54	3.94965e-07	0.11099	0.61	0.565	0.00716466	GH
NMRK1	4.21627e-07	0.114319	0.636	0.628	0.00764832	GH
OS9	8.06054e-07	0.121149	0.68	0.659	0.0146218	GH
PLEKHA1	9.21959e-07	0.118413	0.622	0.586	0.0167243	GH
NELFCD	1.08581e-06	0.107253	0.638	0.591	0.0196965	GH
KLRD1	0	6.22406	0.667	0.299	0	GO
FCGR3A	0	3.64163	0.722	0.392	0	GO
GNLY	0	3.50051	0.96	0.959	0	GO
FGFBP2	0	2.10297	0.97	0.981	0	GO
GZMB	0	2.08612	0.87	0.79	0	GO
NKG7	0	1.84075	1	1	0	GO
GZMH	0	1.74963	0.995	0.997	0	GO
ZNF683	0	1.667	0.653	0.195	0	GO
IFI27	0	1.10062	0.917	0.539	0	GO
EGR1	0	0.998518	0.874	1	0	GO
FCRL6	0	0.733922	0.778	0.512	0	GO
PRSS23	0	0.728238	0.729	0.398	0	GO
CES1	0	0.671964	0.754	0.193	0	GO
PRF1	0	0.633122	0.886	0.927	0	GO
S100A8	0	0.607799	0.868	1	0	GO
CX3CR1	0	0.595001	0.703	0.276	0	GO
ADGRG1	0	0.590142	0.723	0.397	0	GO
ZEB2	0	0.553881	0.744	0.45	0	GO
ASCL2	0	0.521145	0.684	0.179	0	GO
FOSB	0	0.518033	0.917	1	0	GO
TRBC1	0	0.4845	0.845	1	0	GO
SLC1A7	0	0.420317	0.645	0.068	0	GO
RP11-81H14.2	0	0.412635	0.654	0.207	0	GO
FGR	0	0.408201	0.548	0.237	0	GO
S1PR5	0	0.400969	0.723	0.356	0	GO
PLEK	0	0.384715	0.806	0.548	0	GO
IL1B	0	0.375461	0.869	1	0	GO
SNHG9	0	0.314389	0.723	1	0	GO
PROK2	0	0.31043	0.716	0.107	0	GO
NFKBIZ	0	0.29357	0.557	1	0	GO
CXCL8	0	0.289488	0.882	1	0	GO
RP11-386I14.4	0	0.286838	0.522	1	0	GO
GPR183	0	0.285679	0.61	1	0	GO
LYZ	0	0.26292	0.863	1	0	GO
TTC38	0	0.261823	0.699	0.257	0	GO
SLAMF7	0	0.250653	0.686	0.183	0	GO
ITGAM	0	0.240172	0.704	0.145	0	GO
SPON2	0	0.227702	0.769	0.524	0	GO
CMKLR1	0	0.227402	0.651	0.078	0	GO
KDM6B	0	0.215873	0.617	1	0	GO
TNF	0	0.214324	0.576	1	0	GO
DDX3X	0	0.211624	0.622	1	0	GO
XXbac-BPG299F13.17	0	0.204813	0.737	0.189	0	GO
HBA1	0	0.200256	0.643	0.037	0	GO
RP11-160E2.6	0	0.195081	0.48	0.512	0	GO
LILRB1	0	0.192821	0.665	0.089	0	GO
CNOT1	0	0.192263	0.711	1	0	GO
SLIRP	0	0.190221	0.682	1	0	GO
TMEM176B	0	0.187043	0.827	1	0	GO
GNAQ	0	0.176436	0.722	1	0	GO
SLC38A2	0	0.17518	0.635	1	0	GO
CHI3L2	0	0.174	1	0.522	0	GO
PRR34-AS1	0	0.172702	0.726	1	0	GO
CD83	0	0.169277	0.883	1	0	GO
SAMD3	0	0.166439	0.844	0.518	0	GO
DENND2D	0	0.164831	0.642	0.174	0	GO
CTSC	0	0.160664	0.891	0.685	0	GO
MAFF	0	0.151827	0.603	1	0	GO
ATF7IP2	0	0.149509	0.539	1	0	GO
CD244	0	0.14948	0.665	0.075	0	GO
PLK3	0	0.148592	0.697	1	0	GO
PITPNC1	0	0.146741	0.614	0.219	0	GO
NDUFA3	0	0.146542	0.809	0.561	0	GO
B3GAT1	0	0.146359	0.667	0.043	0	GO
THEMIS2	0	0.145053	0.725	0.206	0	GO
CDKN1A	0	0.143007	0.599	1	0	GO
CENPK	0	0.142488	0.396	0.064	0	GO
NR4A1	0	0.137785	0.886	1	0	GO
FOXO1	0	0.137134	0.491	1	0	GO
TGIF1	0	0.136714	0.632	1	0	GO
PIM3	0	0.136282	0.63	1	0	GO
CISD3	0	0.133385	0.683	0.238	0	GO
TRBV3-1	0	0.133152	0.631	1	0	GO
FOXN3	0	0.13299	0.644	1	0	GO
ZRSR2	0	0.130741	0.71	0.137	0	GO
ZNF331	0	0.130705	0.674	1	0	GO
LINC00649	0	0.130662	0.591	1	0	GO
RBM38	0	0.130538	0.654	1	0	GO
HNRNPUL1	0	0.130012	0.404	0.656	0	GO
TAF1D	0	0.129467	0.674	1	0	GO
RPF1	0	0.128928	0.658	1	0	GO
S100A12	0	0.126072	0.832	1	0	GO
F8A1	0	0.12568	0.202	0.568	0	GO
TOX	0	0.125677	0.619	0.091	0	GO
ID1	0	0.124925	0.566	1	0	GO
FCER1G	0	0.121931	0.834	1	0	GO
TBX21	0	0.120514	0.561	0.219	0	GO
AL592183.1	0	0.11964	0.598	1	0	GO
BIRC2	0	0.118331	0.594	1	0	GO
SELM	0	0.117673	0.494	1	0	GO
RP5-1171I10.5	0	0.11747	0.714	0.321	0	GO
SEC62	0	0.11714	0.751	1	0	GO
PER1	0	0.116051	0.652	1	0	GO
TRGC1	0	0.115678	0.681	0.347	0	GO
SDR42E2	0	0.11552	0.134	0.516	0	GO
RP11-51J9.5	0	0.114415	0.535	1	0	GO
SMAP2	0	0.11388	0.527	1	0	GO
CCDC59	0	0.113523	0.738	1	0	GO
IDI1	0	0.112304	0.721	1	0	GO
PAG1	0	0.110396	0.493	1	0	GO
ADGRG5	0	0.109538	0.6	0.084	0	GO
NCR3	0	0.109258	0.602	0.066	0	GO
RP4-728D4.2	0	0.109115	0.17	0.537	0	GO
PTGS2	0	0.109038	0.828	1	0	GO
ORAI1	0	0.108007	0.582	0.309	0	GO
RP11-25K19.1	0	0.107284	0.383	0.078	0	GO
RHOH	0	0.106651	0.69	1	0	GO
PNO1	0	0.106501	0.565	1	0	GO
MT-ATP8	0	0.104714	0.701	1	0	GO
NME8	0	0.104222	0.642	0.043	0	GO
ICOS	0	0.101542	0.603	1	0	GO
GTF2B	0	0.100126	0.668	1	0	GO
DDAH2	0	0.100078	0.672	0.057	0	GO
EBLN3	1.06915805760046e-320	0.101112	0.746	1	1.93945271648723e-316	GO
TRA2B	1.63250492090241e-310	0.2374	0.803	1	2.96136e-306	GO
ZNF292	3.56809e-308	0.109304	0.753	1	6.47252e-304	GO
HIPK1	3.77152e-303	0.170721	0.799	1	6.84154e-299	GO
CLK1	3.72233e-301	0.110392	0.767	1	6.75231e-297	GO
ANXA2R	2.02918e-299	0.115874	0.516	0.323	3.68093e-295	GO
DNAJB1	2.19814e-297	0.142924	0.782	1	3.98742e-293	GO
DUSP2	3.70663e-291	0.577388	0.903	1	6.72382e-287	GO
SNHG8	1.52429e-289	0.131988	0.804	1	2.76506e-285	GO
BTG2	2.66995e-289	0.430688	0.828	1	4.8433e-285	GO
KMT2E-AS1	1.87595e-287	0.178631	0.814	1	3.40297e-283	GO
SBDS	3.32219e-284	0.108298	0.779	1	6.02644e-280	GO
IFIT3	2.1273e-281	0.289296	0.934	0.534	3.85892e-277	GO
C17orf49	3.41274e-277	0.107107	0.239	0.574	6.19071e-273	GO
CREBRF	4.14992e-273	0.134932	0.781	1	7.52796e-269	GO
CTD-2095E4.5	2.02502e-272	0.104046	0.924	0.513	3.67339e-268	GO
CITED2	1.83303e-271	0.146617	0.778	1	3.32512e-267	GO
STK17B	9.55004e-268	0.120678	0.792	1	1.73238e-263	GO
S100A9	4.02899e-266	0.264261	0.909	1	7.30858e-262	GO
ERAP2	2.77308e-265	0.250072	0.834	1	5.03037e-261	GO
LLNLR-245B6.1	8.04933e-265	0.144728	0.237	0.532	1.46015e-260	GO
YTHDC1	1.816e-263	0.110351	0.784	1	3.29422e-259	GO
UBALD2	2.55142e-258	0.191911	0.829	1	4.62827e-254	GO
JUND	3.4088e-255	0.554572	0.937	1	6.18356e-251	GO
PRR7	2.52577e-252	0.104796	0.858	1	4.58175e-248	GO
PLAC8	1.23277e-250	0.14592	0.918	0.787	2.23625e-246	GO
TNFSF10	1.15079e-245	0.138281	0.926	0.542	2.08753e-241	GO
IER3	2.93078e-245	0.155465	0.872	1	5.31644e-241	GO
RGS1	7.83471e-244	0.933095	0.855	0.83	1.42122e-239	GO
RGS16	3.46381e-235	0.109584	0.25	0.538	6.28336e-231	GO
IL7R	4.34944e-230	0.116469	0.843	1	7.88988e-226	GO
CYTIP	5.36457e-229	0.244946	0.86	1	9.73133e-225	GO
CCNL1	6.62892e-227	0.135006	0.829	1	1.20249e-222	GO
RASGRP1	2.57249e-226	0.202292	0.83	1	4.6665e-222	GO
GZMM	6.89477e-222	0.239683	0.935	0.812	1.25071e-217	GO
KLF2	4.36224e-220	0.531963	0.947	1	7.9131e-216	GO
FAM118A	3.61603e-213	0.264083	0.352	0.554	6.55947e-209	GO
CTA-29F11.1	5.33789e-212	0.27091	0.9	1	9.68294e-208	GO
BIRC3	3.84841e-207	0.220737	0.863	1	6.98101e-203	GO
RP5-821D11.7	6.61889e-206	0.135621	0.375	0.515	1.20067e-201	GO
SNHG25	5.48469e-204	0.229323	0.853	1	9.94923e-200	GO
IER5	6.53314e-199	0.586338	0.791	0.563	1.18511e-194	GO
RGCC	8.82445e-192	0.671057	0.982	1	1.60076e-187	GO
FOS	2.7765e-189	0.729264	0.969	1	5.03657e-185	GO
CD44	1.14226e-188	0.127613	0.868	1	2.07207e-184	GO
DDX21	2.84785e-182	0.157843	0.859	1	5.166e-178	GO
MT1X	4.84944e-180	0.240757	0.94	0.637	8.79688e-176	GO
FYB	5.61226e-180	0.12341	0.862	1	1.01806e-175	GO
HLA-DRB5	6.78879e-179	0.325744	0.508	0.517	1.23149e-174	GO
DDIT3	8.16007e-179	0.324622	0.935	1	1.48024e-174	GO
GZMA	4.66873e-178	0.584423	0.994	0.992	8.46908e-174	GO
KRR1	7.36584e-178	0.109746	0.852	1	1.33616e-173	GO
IFNGR1	3.14635e-176	0.103658	0.297	0.577	5.70748e-172	GO
CD69	6.3298e-176	0.909419	0.933	0.85	1.14823e-171	GO
MT-ND4L	9.35786e-176	0.104227	0.852	1	1.69752e-171	GO
SEC61G	9.86853e-176	0.149007	0.745	0.833	1.79015e-171	GO
TNFRSF18	5.86334e-174	0.24715	0.417	0.518	1.06361e-169	GO
TUBA4A	2.41173e-171	0.101304	0.606	0.788	4.37487e-167	GO
RUNX3	1.68581e-170	0.112107	0.526	0.679	3.05806e-166	GO
XBP1	9.11626e-170	0.113135	0.506	0.677	1.65369e-165	GO
CELF2	1.57909e-169	0.110179	0.858	1	2.86447e-165	GO
RP11-473M20.9	1.1796e-167	0.127207	0.516	0.517	2.1398e-163	GO
SON	1.05126e-163	0.15647	0.909	0.785	1.90699e-159	GO
ARHGEF10	2.58807e-159	0.550887	0.829	0.5	4.69475e-155	GO
NFKBIA	2.27233e-155	0.7451	0.963	0.911	4.12201e-151	GO
CST3	1.74957e-153	0.192838	0.862	1	3.17372e-149	GO
GSTM4	1.9886e-153	0.163551	0.378	0.505	3.60732e-149	GO
SMAD7	2.65941e-149	0.247773	0.372	0.585	4.82416e-145	GO
JMJD1C	3.89092e-149	0.134565	0.887	1	7.05813e-145	GO
AKR1C3	1.50474e-138	0.157782	0.857	0.561	2.72959e-134	GO
SRP19	7.22359e-134	0.115134	0.401	0.617	1.31036e-129	GO
BTG3	1.99721e-133	0.124433	0.378	0.592	3.62294e-129	GO
PHLDA1	9.762e-133	0.13358	0.528	0.517	1.77083e-128	GO
MAP3K8	1.57282e-131	0.115899	0.34	0.568	2.85309e-127	GO
FDX1	1.77022e-129	0.100699	0.416	0.637	3.21118e-125	GO
MT-ND5	8.80243e-129	0.166949	0.945	1	1.59676e-124	GO
HLA-B	4.13324e-127	0.177499	1	1	7.49771e-123	GO
KLRF1	3.7488e-121	0.193354	0.415	0.597	6.80032e-117	GO
AC092580.4	6.78147e-117	0.49766	0.926	0.725	1.23016e-112	GO
CCL3L3	9.864e-117	1.13604	0.884	1	1.78933e-112	GO
MCL1	1.77047e-115	0.243258	0.921	1	3.21164e-111	GO
SNRPF	7.62721e-114	0.106227	0.661	0.783	1.38358e-109	GO
ZFP36	9.8907e-113	0.412483	0.966	1	1.79417e-108	GO
PPP2R5C	3.10639e-112	0.114374	0.811	0.875	5.63499e-108	GO
LAIR2	3.71743e-105	0.343849	0.982	0.846	6.74341e-101	GO
TNFAIP3	7.00431e-105	0.517204	0.891	0.833	1.27058e-100	GO
CST7	7.19904e-105	0.333863	0.981	0.992	1.30591e-100	GO
JUN	1.06907e-103	0.590571	0.923	0.925	1.93929e-99	GO
EML4	8.00951e-103	0.179928	0.545	0.653	1.45293e-98	GO
RP11-707G18.1	1.54482e-102	0.113322	0.439	0.522	2.80231e-98	GO
CCL3	1.7981e-102	0.631306	0.897	1	3.26175e-98	GO
BHLHE40	8.59601e-98	0.176866	0.537	0.669	1.55932e-93	GO
XIST	3.12867e-96	0.410038	0.77	0.768	5.67541e-92	GO
LDLR	1.44022e-95	0.170171	0.469	0.523	2.61255e-91	GO
LIPT1	1.48181e-94	0.102303	0.383	0.529	2.68801e-90	GO
EIF5	4.6382e-92	0.191989	0.607	0.698	8.4137e-88	GO
LMNA	2.93428e-91	0.481291	0.716	0.594	5.32278e-87	GO
CD40LG	5.17197e-91	0.12727	0.423	0.619	9.38195e-87	GO
REL	6.75367e-91	0.108293	0.466	0.617	1.22512e-86	GO
HLA-DQB1	2.59935e-86	0.378638	0.658	0.58	4.71521e-82	GO
CCL4	3.73298e-86	0.824696	0.843	0.849	6.77162e-82	GO
IER2	1.89224e-83	0.177335	0.928	1	3.43252e-79	GO
KLF6	2.46829e-81	0.479302	0.947	0.883	4.47747e-77	GO
PMAIP1	3.28889e-80	0.450867	0.696	0.597	5.96605e-76	GO
MYADM	1.73125e-77	0.481101	0.817	0.714	3.1405e-73	GO
USMG5	1.8383e-77	0.141775	0.793	0.847	3.33467e-73	GO
AAK1	1.57775e-76	0.106918	0.763	0.837	2.86204e-72	GO
EIF1	4.8305e-76	0.18858	1	1	8.76253e-72	GO
LINC01116	5.90878e-75	0.108656	0.41	0.537	1.07185e-70	GO
HLA-DQA1	4.14769e-74	0.308568	0.802	0.625	7.5239e-70	GO
C1orf21	3.8559e-73	0.492523	0.752	0.748	6.9946e-69	GO
IFITM2	6.94273e-71	0.166463	0.973	0.93	1.25941e-66	GO
LINC00861	9.7004e-70	0.188218	0.951	1	1.75965e-65	GO
YPEL5	1.02944e-68	0.306125	0.799	0.794	1.86741e-64	GO
ANKRD28	1.58211e-67	0.110001	0.417	0.562	2.86995e-63	GO
CCL5	1.66375e-67	0.34247	1	1	3.01805e-63	GO
DNAJA1	1.99352e-66	0.114363	0.946	1	3.61624e-62	GO
MT-ATP6	1.73616e-65	0.200933	1	1	3.1494e-61	GO
RP5-1028K7.2	4.74969e-65	0.130827	0.669	0.53	8.61594e-61	GO
TMA7	1.27161e-63	0.186368	0.995	1	2.30669e-59	GO
ID2	2.79814e-62	0.276496	0.794	0.793	5.07583e-58	GO
LINC01003	2.13721e-61	0.105316	0.445	0.529	3.87689e-57	GO
GZMK	4.09145e-60	0.226519	0.563	0.558	7.42189e-56	GO
HOPX	1.92779e-59	0.294606	0.963	0.849	3.497e-55	GO
LINC00936	2.64725e-59	0.124664	0.434	0.539	4.80212e-55	GO
DUSP1	1.92605e-55	0.414183	0.967	0.938	3.49385e-51	GO
CXCR4	1.38098e-54	0.321741	0.996	0.998	2.50509e-50	GO
RP11-305L7.1	4.22067e-54	0.187084	0.674	0.536	7.6563e-50	GO
DUSP10	9.03095e-53	0.263911	0.609	0.581	1.63821e-48	GO
PPP1R15A	5.06424e-52	0.357766	0.893	0.795	9.18654e-48	GO
KLRG1	1.33195e-51	0.210703	0.898	0.861	2.41615e-47	GO
CD160	1.23219e-50	0.131294	0.667	0.533	2.23519e-46	GO
FAM101B	2.15238e-50	0.10342	0.713	0.523	3.90442e-46	GO
RP11-305L7.3	3.91631e-49	0.182011	0.668	0.537	7.10419e-45	GO
PSMD5-AS1	1.69424e-48	0.224504	0.736	0.583	3.07335e-44	GO
MAF	2.07981e-47	0.130074	0.512	0.63	3.77278e-43	GO
EXOSC6	2.73834e-47	0.150223	0.54	0.53	4.96735e-43	GO
HCST	3.56933e-47	0.216242	0.995	0.969	6.47476e-43	GO
PPDPF	6.50731e-47	0.107916	0.914	0.925	1.18043e-42	GO
C12orf57	2.64351e-46	0.120138	0.966	1	4.79533e-42	GO
TRGC2	4.73937e-46	0.342329	0.838	0.907	8.59721e-42	GO
CTSH	4.2292e-45	0.100678	0.505	0.535	7.67178e-41	GO
MIR4435-2HG	7.06513e-44	0.262637	0.798	0.642	1.28162e-39	GO
C1orf162	2.07953e-42	0.315672	0.668	0.572	3.77227e-38	GO
IFNG	1.02014e-39	0.354654	0.597	0.543	1.85053e-35	GO
AC131056.3	1.07867e-39	0.118763	0.689	0.522	1.9567e-35	GO
LRRC8C	3.59219e-39	0.120472	0.488	0.547	6.51624e-35	GO
ZBTB7A	6.23034e-39	0.132038	0.479	0.573	1.13018e-34	GO
PTMS	7.57521e-39	0.27161	0.572	0.551	1.37414e-34	GO
ARL4A	8.81401e-39	0.281891	0.668	0.646	1.59886e-34	GO
HLA-DRB1	2.30734e-38	0.170488	0.943	0.945	4.18552e-34	GO
TAGAP	2.47212e-38	0.2612	0.631	0.651	4.48443e-34	GO
ACTG1	4.10417e-38	0.159133	0.983	0.983	7.44497e-34	GO
OTULIN	8.80247e-38	0.180287	0.572	0.553	1.59677e-33	GO
MT2A	2.12955e-37	0.200766	0.689	0.767	3.86301e-33	GO
ABHD17A	5.60237e-37	0.221074	0.85	0.716	1.01627e-32	GO
WIPF2	8.08068e-36	0.108807	0.47	0.548	1.46584e-31	GO
GNAI2	8.79762e-36	0.166566	0.669	0.715	1.59589e-31	GO
ETS1	9.30617e-36	0.186114	0.625	0.68	1.68814e-31	GO
PRKCB	1.55599e-35	0.133988	0.562	0.638	2.82257e-31	GO
HNRNPL	6.62488e-35	0.117368	0.505	0.581	1.20175e-30	GO
JUNB	2.74972e-34	0.256746	0.984	1	4.98799e-30	GO
MT-ND4	8.72483e-34	0.149323	1	1	1.58268e-29	GO
ACTB	1.09579e-33	0.172149	1	1	1.98777e-29	GO
USF2	4.46931e-33	0.175	0.542	0.58	8.10733e-29	GO
OCIAD2	7.1939e-33	0.103721	0.822	0.681	1.30497e-28	GO
HLA-DMA	7.67623e-33	0.172024	0.567	0.589	1.39247e-28	GO
HLA-DRA	1.18274e-32	0.354235	0.705	0.729	2.1455e-28	GO
CD81	6.33157e-31	0.196789	0.617	0.563	1.14855e-26	GO
DYNLL2	7.13245e-31	0.184163	0.585	0.56	1.29383e-26	GO
SRSF5	8.26144e-30	0.124739	0.92	0.902	1.49862e-25	GO
CMC1	1.43171e-29	0.450077	0.695	0.695	2.59712e-25	GO
HLA-DQA2	6.80959e-29	0.215476	0.761	0.65	1.23526e-24	GO
TSC22D3	8.38524e-29	0.193352	0.98	0.992	1.52108e-24	GO
RP3-395M20.12	2.96517e-28	0.183332	0.576	0.583	5.37882e-24	GO
H1FX	6.099e-28	0.275926	0.654	0.628	1.10636e-23	GO
EIF1AX	1.24272e-27	0.23514	0.818	0.709	2.2543e-23	GO
AKAP13	1.4791e-26	0.151397	0.721	0.743	2.68309e-22	GO
ERN1	2.44928e-26	0.128816	0.535	0.578	4.44299e-22	GO
TLN1	2.54538e-26	0.131446	0.597	0.664	4.61732e-22	GO
BTG1	4.84421e-26	0.174025	0.999	1	8.78739e-22	GO
C12orf75	6.54476e-26	0.223187	0.92	0.881	1.18722e-21	GO
RAB29	8.94545e-26	0.17697	0.582	0.632	1.6227e-21	GO
EFHD2	2.01291e-25	0.294481	0.862	0.8	3.65142e-21	GO
MT-ND3	2.34109e-25	0.129745	1	1	4.24673e-21	GO
CALM1	2.98418e-25	0.105044	0.991	0.994	5.4133e-21	GO
MAP2K2	4.29552e-25	0.123227	0.542	0.565	7.79206e-21	GO
RP11-138A9.2	9.06139e-25	0.133725	0.51	0.555	1.64374e-20	GO
PLIN2	1.24615e-24	0.220469	0.639	0.638	2.26052e-20	GO
HLA-DPA1	2.40665e-24	0.196659	0.915	0.912	4.36566e-20	GO
NDUFB1	2.99189e-24	0.125307	0.724	0.768	5.42729e-20	GO
C20orf24	4.49771e-24	0.233738	0.68	0.692	8.15885e-20	GO
EPC1	7.50233e-24	0.115887	0.702	0.73	1.36092e-19	GO
URI1	8.52564e-24	0.129929	0.548	0.551	1.54655e-19	GO
CD74	9.78952e-24	0.12788	0.894	0.948	1.77582e-19	GO
SRSF7	4.47705e-23	0.197332	0.932	0.867	8.12136e-19	GO
APOL6	5.65447e-23	0.10211	0.528	0.605	1.02572e-18	GO
BRD7	8.13079e-23	0.128133	0.526	0.577	1.47493e-18	GO
MATK	1.72407e-22	0.22797	0.803	0.768	3.12746e-18	GO
KIF19	2.30678e-22	0.134123	0.696	0.586	4.18449e-18	GO
KLRB1	2.45453e-22	0.113077	0.932	0.916	4.45251e-18	GO
RNPEPL1	1.21195e-21	0.118733	0.59	0.586	2.19847e-17	GO
PTP4A2	2.49467e-20	0.218957	0.834	0.774	4.52533e-16	GO
NEAT1	5.59628e-20	0.152379	0.909	0.885	1.01517e-15	GO
PNRC1	1.80002e-19	0.197149	0.928	0.899	3.26523e-15	GO
PTPRE	2.2009e-19	0.197876	0.616	0.596	3.99243e-15	GO
GNG2	3.68041e-19	0.116313	0.643	0.704	6.67626e-15	GO
COTL1	6.40452e-19	0.253002	0.708	0.641	1.16178e-14	GO
ITM2C	1.5921e-18	0.166668	0.575	0.576	2.88806e-14	GO
CCL4L2	2.49844e-18	1.39162	0.59	0.57	4.53217e-14	GO
IDS	1.31031e-17	0.129722	0.792	0.777	2.37691e-13	GO
CDC42	1.80892e-17	0.164333	0.931	0.875	3.28139e-13	GO
MZT2B	6.05943e-17	0.179178	0.841	0.792	1.09918e-12	GO
GRK6	9.74565e-17	0.127699	0.581	0.619	1.76786e-12	GO
BCL7C	1.69797e-16	0.126101	0.579	0.621	3.08012e-12	GO
FTH1	5.742e-16	0.105254	0.999	0.999	1.0416e-11	GO
CFL1	7.14676e-16	0.106314	0.999	0.998	1.29642e-11	GO
BRI3	1.36177e-15	0.106871	0.552	0.55	2.47026e-11	GO
TLE4	1.99711e-15	0.104477	0.551	0.577	3.62275e-11	GO
CD7	2.17405e-15	0.168433	0.768	0.683	3.94373e-11	GO
KHDRBS1	1.01094e-14	0.110506	0.637	0.671	1.83385e-10	GO
RBM39	2.27234e-14	0.147789	0.908	0.855	4.12203e-10	GO
NUCB2	1.42831e-13	0.117894	0.708	0.61	2.59095e-09	GO
NR1D2	2.16814e-13	0.110088	0.586	0.548	3.933e-09	GO
VIM	3.19029e-13	0.121096	0.963	0.965	5.78719e-09	GO
ATP5I	1.22329e-12	0.138046	0.918	0.863	2.21906e-08	GO
SFPQ	1.53586e-12	0.151757	0.708	0.67	2.78604e-08	GO
INTS6	1.90515e-12	0.123218	0.584	0.57	3.45593e-08	GO
ANAPC16	3.19672e-12	0.144483	0.855	0.832	5.79885e-08	GO
AMD1	7.77157e-12	0.102731	0.596	0.625	1.40976e-07	GO
CLEC2B	2.03862e-11	0.108419	0.817	0.743	3.69806e-07	GO
TGFBR3	2.30712e-11	0.12786	0.609	0.625	4.18512e-07	GO
LYAR	3.00978e-11	0.150175	0.904	0.852	5.45974e-07	GO
RP11-138A9.1	3.05636e-11	0.105235	0.616	0.616	5.54424e-07	GO
SET	3.46729e-11	0.134268	0.699	0.717	6.28967e-07	GO
RNMT	2.57969e-10	0.128203	0.674	0.66	4.67956e-06	GO
IRF1	3.68224e-10	0.121004	0.86	0.858	6.67958e-06	GO
SEC11C	1.03076e-09	0.102191	0.779	0.707	1.86979e-05	GO
TES	1.76335e-09	0.143799	0.692	0.628	3.19872e-05	GO
EBP	6.86823e-09	0.144996	0.659	0.652	0.00012459	GO
FAM89B	8.15283e-09	0.102219	0.657	0.587	0.000147892	GO
RHOC	9.62304e-09	0.1128	0.628	0.635	0.000174562	GO
CFLAR	2.85078e-08	0.147363	0.788	0.747	0.000517132	GO
YWHAZ	3.81183e-08	0.103115	0.899	0.884	0.000691466	GO
SSBP4	5.14534e-08	0.117466	0.681	0.67	0.000933365	GO
GLRX5	5.25706e-08	0.10553	0.593	0.587	0.000953631	GO
PHPT1	1.66688e-07	0.128869	0.708	0.648	0.00302371	GO
ARF6	3.05679e-07	0.106396	0.833	0.795	0.00554502	GO
TUBA1A	5.43646e-07	0.143524	0.819	0.802	0.00986174	GO
MARCKSL1	5.87224e-07	0.128445	0.618	0.592	0.0106522	GO
SSBP3	1.10218e-06	0.1068	0.672	0.614	0.0199935	GO

## Sheet: CT5- KLRG1+ GZMB- 
gene	p_val	avg_logFC	pct.1	pct.2	p_val_adj	cluster
DUSP4	0	0.29442	1	0.466	0	GH
CCR6	0	0.259293	0.695	0.126	0	GH
ABO	0	0.20075	1	0.58	0	GH
TAP1	0	0.197764	0.447	0.733	0	GH
CLDND1	0	0.188519	0.763	0.316	0	GH
SUPT3H	0	0.182285	1	0.416	0	GH
UBE2L6	0	0.180044	0.49	0.746	0	GH
RAB31	0	0.163526	1	0.835	0	GH
MVP	0	0.163424	0.324	0.686	0	GH
CPNE7	0	0.157987	0.105	0.728	0	GH
TNF	0	0.138695	1	0.572	0	GH
CDC25B	0	0.135919	0.377	0.717	0	GH
STAT1	0	0.133918	0.596	0.955	0	GH
ADA	0	0.133864	0.201	0.751	0	GH
NCR3	0	0.13288	0.12	0.651	0	GH
ATP8A1	0	0.131053	0.122	0.586	0	GH
DPP7	0	0.129983	0.829	0.399	0	GH
QARS	0	0.123041	1	0.536	0	GH
GBP4	0	0.121574	0.261	0.681	0	GH
IGBP1	0	0.119289	1	0.586	0	GH
PSMB10	0	0.119176	0.516	0.771	0	GH
VOPP1	0	0.118535	0.737	0.206	0	GH
RP11-356I2.4	0	0.117258	1	0.375	0	GH
NUDT5	0	0.117171	0.237	0.671	0	GH
IRF9	0	0.117135	0.52	0.934	0	GH
OSM	0	0.113305	1	0.461	0	GH
CD28	0	0.111248	1	0.569	0	GH
TBC1D2B	0	0.110703	0.666	0.066	0	GH
FABP5	0	0.109316	1	0.433	0	GH
ANP32A	0	0.108696	0.382	0.813	0	GH
CDK2AP2	0	0.107514	0.326	0.694	0	GH
SLC2A14	0	0.106333	1	0.548	0	GH
PSMA5	0	0.104849	0.404	0.722	0	GH
DUSP16	0	0.103942	1	0.466	0	GH
ZAP70	0	0.103015	0.396	0.728	0	GH
ORMDL3	7.59973119772793e-313	0.105925	0.272	0.519	0	GH
VCP	1.44992e-297	0.101073	0.317	0.547	2.63015e-293	GH
ZBTB16	1.1364e-289	0.178964	1	0.623	2.06142e-285	GH
CTB-31O20.2	6.66376e-287	0.117684	1	0.62	1.20881e-282	GH
MGAT4A	9.95156e-278	0.145327	1	0.676	1.80521e-273	GH
C1D	1.75141e-275	0.12186	1	0.633	3.17705e-271	GH
CTC-523E23.11	3.75092e-275	0.109777	1	0.627	6.80417e-271	GH
HNRNPA1L2	6.61222e-275	0.137048	1	0.649	1.19946e-270	GH
TSHZ2	7.85645e-275	0.163241	1	0.627	1.42516e-270	GH
PDE4D	2.03187e-271	0.21283	1	0.636	3.68582e-267	GH
USP36	1.48982e-269	0.172069	1	0.635	2.70253e-265	GH
DYNLT1	1.53954e-266	0.199294	1	0.66	2.79273e-262	GH
PRMT9	7.17801e-258	0.156531	1	0.655	1.30209e-253	GH
RP11-18H21.1	1.13065e-248	0.109071	1	0.661	2.051e-244	GH
TECR	7.92111e-244	0.131729	1	0.684	1.43689e-239	GH
TMEM156	5.95849e-241	0.179656	1	0.665	1.08087e-236	GH
PPA1	7.98241e-239	0.18331	1	0.678	1.44801e-234	GH
MTFP1	3.94721e-238	0.209462	1	0.677	7.16024e-234	GH
CNN2	2.7863e-237	0.128621	0.621	0.753	5.05435e-233	GH
JAML	1.05238e-235	0.205988	1	0.671	1.90902e-231	GH
BAZ2A	1.4596e-235	0.110616	1	0.675	2.64771e-231	GH
PRMT2	3.05678e-230	0.152083	0.88	0.504	5.54501e-226	GH
ATP6V0E2	1.40335e-228	0.1195	0.577	0.902	2.54569e-224	GH
ARF5	1.63798e-227	0.131904	0.827	0.454	2.9713e-223	GH
EIF1AY	1.77244e-227	0.163918	1	0.692	3.21521e-223	GH
NSMCE1	5.58475e-227	0.140766	0.329	0.465	1.01307e-222	GH
PSME2	3.05102e-224	0.217099	0.799	0.857	5.53455e-220	GH
GRAMD1A	1.47512e-221	0.14264	1	0.689	2.67586e-217	GH
SSR3	8.43055e-219	0.10336	0.764	0.39	1.5293e-214	GH
OSTC	3.06697e-214	0.107394	0.405	0.522	5.56349e-210	GH
FBL	6.25995e-207	0.131469	1	0.729	1.13556e-202	GH
DDX3Y	2.5037e-203	0.133555	1	0.71	4.54172e-199	GH
PDE4B	2.52996e-203	0.103148	1	0.72	4.58935e-199	GH
LCK	3.34533e-201	0.134881	0.822	0.908	6.06843e-197	GH
PSMB9	1.06533e-198	0.145953	0.809	0.875	1.9325e-194	GH
C6orf48	1.83458e-196	0.131182	1	0.776	3.32793e-192	GH
C14orf166	2.44449e-196	0.104162	1	0.739	4.43431e-192	GH
SAMHD1	9.88227e-196	0.146195	1	0.721	1.79264e-191	GH
NAPRT	3.09111e-188	0.156577	0.456	0.72	5.60728e-184	GH
CXCL8	3.87452e-186	8.14063	1	0.892	7.02838e-182	GH
PIK3R1	4.62356e-182	0.269945	0.856	0.596	8.38713e-178	GH
ATP5A1	1.05047e-172	0.11857	1	0.758	1.90555e-168	GH
EIF5A	1.48846e-171	0.250925	0.915	0.654	2.70006e-167	GH
NPDC1	3.89301e-169	0.184398	1	0.776	7.06191e-165	GH
ATF3	1.42389e-166	0.185124	1	0.758	2.58293e-162	GH
ENO1	3.75678e-157	0.116756	0.841	0.913	6.8148e-153	GH
NOSIP	2.77835e-155	0.107849	0.844	0.977	5.03993e-151	GH
SMDT1	1.44873e-151	0.210789	1	0.818	2.628e-147	GH
ATP1B1	1.09766e-148	0.199428	0.643	0.279	1.99116e-144	GH
TOB1	5.15455e-147	0.138533	1	0.79	9.35035e-143	GH
AQP3	2.0815e-146	0.287875	0.859	0.534	3.77584e-142	GH
GYPC	1.87334e-135	0.108421	1	0.806	3.39823e-131	GH
CSTB	6.83392e-132	0.113761	0.882	0.618	1.23967e-127	GH
CAPZB	2.56862e-129	0.110749	0.802	0.838	4.65947e-125	GH
CREM	5.57618e-129	0.235879	1	0.84	1.01152e-124	GH
EIF4B	1.30316e-128	0.114206	1	0.823	2.36394e-124	GH
CCL3L3	2.70052e-126	5.82992	1	0.889	4.89875e-122	GH
TNFRSF25	3.27222e-123	0.188085	1	0.816	5.93581e-119	GH
GUK1	6.69592e-121	0.110934	0.945	0.775	1.21464e-116	GH
CXCR3	2.72288e-119	0.119374	0.769	0.457	4.9393e-115	GH
SND1	2.15825e-117	0.109586	0.722	0.402	3.91507e-113	GH
SLC2A3	2.24657e-117	0.111305	1	0.842	4.07528e-113	GH
CXCR6	1.31135e-116	0.209146	0.7	0.423	2.37878e-112	GH
EBPL	4.66963e-113	0.119862	0.518	0.751	8.47072e-109	GH
CD8A	7.62775e-112	0.19358	0.638	0.567	1.38367e-107	GH
EIF3L	6.41734e-109	0.109251	1	0.859	1.16411e-104	GH
ATP5D	1.22807e-104	0.127625	1	0.846	2.22771e-100	GH
LAMTOR5	1.92107e-104	0.105485	0.816	0.546	3.48482e-100	GH
KARS	1.1358e-98	0.123749	0.829	0.558	2.06034e-94	GH
S100A9	4.31846e-98	0.916588	1	0.91	7.83369e-94	GH
KLRF1	1.35938e-97	0.129285	0.636	0.413	2.46592e-93	GH
SPOCK2	2.89071e-97	0.186935	1	0.856	5.24376e-93	GH
MDH2	2.15705e-95	0.11312	0.843	0.588	3.91289e-91	GH
ERP29	8.72296e-95	0.103443	0.933	0.763	1.58235e-90	GH
EVL	7.73328e-92	0.12551	0.901	0.923	1.40282e-87	GH
LYZ	2.14575e-91	1.6329	1	0.862	3.89238e-87	GH
2019-09-01	3.39295e-91	0.136343	0.887	0.651	6.15481e-87	GH
GADD45G	4.38203e-86	0.147906	1	0.877	7.94901e-82	GH
GPRIN3	2.23369e-84	0.117623	0.676	0.402	4.05191e-80	GH
RHOG	9.1984e-84	0.149155	0.874	0.667	1.66859e-79	GH
ATP5B	9.4901e-84	0.120112	0.877	0.654	1.7215e-79	GH
HCLS1	1.62398e-83	0.100581	0.861	0.636	2.94589e-79	GH
GZMK	5.05181e-81	1.09732	0.953	0.909	9.16398e-77	GH
PTGER4	1.96959e-80	0.130923	0.845	0.641	3.57283e-76	GH
EIF3G	3.05343e-78	0.134483	1	0.886	5.53893e-74	GH
CH17-373J23.1	1.1981e-77	0.123505	0.646	0.391	2.17336e-73	GH
HLA-DRA	3.12382e-76	0.584443	0.772	0.627	5.66661e-72	GH
CSNK2B	8.20552e-76	0.107082	0.818	0.589	1.48848e-71	GH
RNASET2	4.9014e-75	0.141742	1	0.89	8.89113e-71	GH
TNFRSF18	5.34241e-75	0.101406	0.648	0.388	9.69113e-71	GH
WIPF1	4.03131e-72	0.115657	0.865	0.658	7.31279e-68	GH
NDUFB10	3.17737e-71	0.113402	0.842	0.621	5.76375e-67	GH
DDIT4	4.01665e-71	0.162517	1	0.902	7.2862e-67	GH
TPR	1.31108e-70	0.10193	0.784	0.554	2.3783e-66	GH
ATP5H	2.23868e-70	0.117748	0.894	0.698	4.06096e-66	GH
TNFSF13B	3.56403e-67	0.27691	0.677	0.472	6.46514e-63	GH
MIF	4.88304e-66	0.15913	1	0.909	8.85783e-62	GH
SEC61B	4.22098e-65	0.136204	0.91	0.757	7.65685e-61	GH
VPS28	1.4988e-60	0.11011	0.859	0.673	2.71882e-56	GH
MZT2A	1.70598e-59	0.187506	0.77	0.84	3.09464e-55	GH
TPT1	2.22543e-58	0.132921	1	1	4.03692e-54	GH
APRT	1.98938e-57	0.104765	0.949	0.826	3.60873e-53	GH
ICAM3	5.18495e-57	0.161434	0.927	0.78	9.40549e-53	GH
TYMP	7.37814e-56	0.193241	1	0.943	1.3384e-51	GH
TSPO	9.78068e-56	0.115675	0.883	0.734	1.77422e-51	GH
CD74	4.85654e-54	0.396015	0.98	0.89	8.80977e-50	GH
LGALS3	1.27392e-53	0.328777	0.695	0.497	2.3109e-49	GH
IL32	4.80524e-53	0.174536	1	0.999	8.71671e-49	GH
LEPROTL1	1.69402e-50	0.11038	1	0.938	3.07295e-46	GH
EIF3F	9.92307e-50	0.103808	1	0.932	1.80005e-45	GH
ATP5F1	1.27384e-49	0.120903	0.847	0.661	2.31075e-45	GH
KRTCAP2	9.24205e-49	0.104794	0.894	0.74	1.67651e-44	GH
CAPN2	4.77727e-46	0.132619	0.834	0.649	8.66597e-42	GH
P4HB	7.63059e-46	0.134633	0.868	0.695	1.38419e-41	GH
PBXIP1	1.41648e-44	0.207973	0.9	0.741	2.5695e-40	GH
IFITM3	2.18719e-44	0.171249	0.583	0.694	3.96756e-40	GH
SLF1	2.6778e-44	0.123416	0.688	0.485	4.85753e-40	GH
MT-CO2	1.49573e-43	0.146008	0.999	1	2.71326e-39	GH
LINC00152	1.75704e-43	0.127598	0.796	0.614	3.18728e-39	GH
MYL6	2.90228e-43	0.110045	0.987	0.985	5.26473e-39	GH
PRKAR1A	4.47799e-43	0.158479	0.77	0.579	8.12308e-39	GH
IL7R	1.12191e-42	0.181929	1	0.965	2.03515e-38	GH
HLA-A	1.4661e-42	0.107504	1	1	2.6595e-38	GH
C16orf54	1.43523e-41	0.10129	0.781	0.595	2.60351e-37	GH
SMIM7	2.22766e-41	0.107522	0.747	0.557	4.04098e-37	GH
GBP5	6.9608e-41	0.182472	0.764	0.577	1.26269e-36	GH
TMEM14C	8.82133e-41	0.140844	0.785	0.601	1.60019e-36	GH
LIMD2	9.27421e-41	0.128306	0.921	0.921	1.68234e-36	GH
DPP4	2.254e-40	0.198511	0.73	0.543	4.08876e-36	GH
TRAC	2.94387e-39	0.201044	0.994	0.988	5.34018e-35	GH
EEF2	5.36222e-39	0.167585	1	0.994	9.72706e-35	GH
SELL	1.85965e-38	0.216366	0.713	0.733	3.3734e-34	GH
LMNA	2.84009e-38	0.219097	0.748	0.871	5.15193e-34	GH
HINT1	8.4876e-38	0.139871	1	0.983	1.53965e-33	GH
EIF3K	1.88994e-37	0.116803	1	0.948	3.42835e-33	GH
GNB2L1	3.49696e-37	0.110794	1	1	6.34349e-33	GH
AC090498.1	3.93674e-37	0.179841	1	0.993	7.14124e-33	GH
RELB	9.36144e-37	0.128424	0.686	0.503	1.69816e-32	GH
VAMP5	1.37916e-36	0.128962	0.793	0.621	2.50179e-32	GH
ISG20	1.43472e-34	0.104784	1	0.947	2.60258e-30	GH
AC006369.2	3.94557e-34	0.126253	0.666	0.757	7.15726e-30	GH
TIMP1	2.88048e-33	0.136252	0.778	0.634	5.22518e-29	GH
CERK	3.15797e-33	0.115745	0.684	0.508	5.72856e-29	GH
PSME1	3.97779e-33	0.183019	0.991	0.965	7.21572e-29	GH
CD52	4.80533e-33	0.132108	0.999	0.997	8.71687e-29	GH
CTSA	1.1901e-32	0.219633	0.727	0.572	2.15883e-28	GH
ACTN4	1.35635e-32	0.119942	0.744	0.575	2.46042e-28	GH
CTSS	2.78307e-32	0.155553	0.841	0.691	5.04848e-28	GH
NACA	7.96529e-32	0.11035	1	1	1.4449e-27	GH
ALOX5AP	1.84586e-31	0.274748	0.901	0.804	3.34839e-27	GH
USP10	3.13147e-31	0.143376	0.666	0.499	5.68049e-27	GH
MYEOV2	5.48918e-31	0.120893	0.875	0.738	9.95738e-27	GH
ITGB1	6.32088e-31	0.188872	0.87	0.731	1.14661e-26	GH
CYB561	1.48857e-30	0.119568	0.68	0.515	2.70027e-26	GH
SSR4	1.91998e-30	0.107477	0.961	0.875	3.48285e-26	GH
SH3BGRL3	5.28544e-30	0.114235	0.999	0.991	9.58779e-26	GH
FKBP11	7.48279e-30	0.206145	0.813	0.667	1.35738e-25	GH
HLA-DQB1	3.50849e-29	0.178023	0.716	0.563	6.36441e-25	GH
REEP5	7.30153e-29	0.10849	0.811	0.663	1.3245e-24	GH
PSMC5	1.12859e-28	0.115483	0.857	0.72	2.04727e-24	GH
ALDOA	8.02353e-28	0.12012	0.971	0.895	1.45547e-23	GH
LTB	2.94823e-27	0.144628	1	0.983	5.34809e-23	GH
FXYD5	7.51855e-27	0.130083	1	0.966	1.36386e-22	GH
LAPTM5	1.6409e-26	0.169555	0.992	0.964	2.97659e-22	GH
ACTG1	2.35177e-26	0.111453	0.987	0.958	4.2661e-22	GH
FAM50A	2.38458e-26	0.130751	0.752	0.603	4.32563e-22	GH
ISG15	1.44861e-25	0.220516	1	0.98	2.62778e-21	GH
CCL20	1.24106e-24	0.66293	0.644	0.581	2.25129e-20	GH
GSDMD	1.67261e-24	0.12111	0.787	0.648	3.03411e-20	GH
CEBPD	8.19068e-24	0.120392	0.681	0.594	1.48579e-19	GH
ACAP1	3.09642e-23	0.109232	0.93	0.832	5.6169e-19	GH
RP11-160E2.6	1.00825e-22	0.124055	0.643	0.543	1.82896e-18	GH
ACAA1	2.95157e-22	0.10308	0.713	0.572	5.35415e-18	GH
S100A4	4.7596e-22	0.160358	0.999	0.989	8.63392e-18	GH
GSTK1	8.24741e-22	0.107616	0.958	0.901	1.49608e-17	GH
COTL1	8.95132e-22	0.157428	0.932	0.847	1.62377e-17	GH
SLC25A6	1.32655e-21	0.118239	1	0.977	2.40636e-17	GH
C10orf128	3.55476e-21	0.136955	0.683	0.654	6.44834e-17	GH
HLA-DMA	4.67611e-20	0.130363	0.698	0.597	8.48247e-16	GH
CD99	4.82959e-20	0.127167	0.965	0.897	8.76088e-16	GH
ACAA2	1.04824e-19	0.131846	0.739	0.753	1.90151e-15	GH
OSTF1	2.16476e-19	0.129482	0.843	0.74	3.92687e-15	GH
TTC39C-AS1	5.00161e-19	0.106055	0.639	0.516	9.07293e-15	GH
TNFRSF4	8.99865e-19	0.106527	0.667	0.537	1.63236e-14	GH
MIS18BP1	9.61334e-19	0.142907	0.73	0.621	1.74386e-14	GH
TAPBPL	9.93095e-19	0.111384	0.725	0.611	1.80147e-14	GH
KLRB1	1.12428e-18	0.323184	0.895	0.875	2.03944e-14	GH
CTSH	1.92967e-18	0.134888	0.682	0.598	3.50042e-14	GH
GAPDH	7.30945e-18	0.113024	0.998	0.978	1.32593e-13	GH
COX5A	1.23879e-17	0.158183	0.862	0.839	2.24716e-13	GH
LDHA	2.40321e-17	0.128422	0.952	0.894	4.35942e-13	GH
HLA-DRB1	4.34462e-17	0.221135	0.855	0.838	7.88114e-13	GH
IDH2	1.71116e-16	0.139697	0.822	0.731	3.10404e-12	GH
ARPC4	2.88341e-16	0.121671	0.897	0.824	5.2305e-12	GH
CMTM3	2.89467e-16	0.139143	0.773	0.668	5.25093e-12	GH
ARID5B	4.11071e-16	0.110523	0.784	0.686	7.45683e-12	GH
ARPC3	6.32156e-16	0.108905	0.974	0.966	1.14673e-11	GH
PNISR	8.8264e-16	0.10195	0.959	0.896	1.60111e-11	GH
PDIA6	3.41644e-15	0.161914	0.831	0.82	6.19741e-11	GH
APOL3	8.6226e-15	0.150801	0.781	0.698	1.56414e-10	GH
ANXA5	3.18877e-14	0.173559	0.812	0.8	5.78443e-10	GH
C10orf54	3.8488e-13	0.134483	0.835	0.75	6.98173e-09	GH
YWHAH	4.50533e-13	0.124524	0.734	0.675	8.17268e-09	GH
CD82	4.71403e-13	0.178031	0.767	0.694	8.55125e-09	GH
C14orf2	1.28846e-12	0.100436	0.855	0.823	2.33727e-08	GH
LIMS1	2.02626e-12	0.18522	0.783	0.741	3.67564e-08	GH
CD2	2.09557e-12	0.125907	0.963	0.95	3.80137e-08	GH
CRIP1	2.51714e-12	0.17375	0.947	0.91	4.56608e-08	GH
TNFRSF1B	4.25561e-12	0.132207	0.737	0.647	7.71967e-08	GH
RARRES3	4.63393e-12	0.123107	0.951	0.91	8.40595e-08	GH
COPE	1.20669e-11	0.111948	0.886	0.859	2.18894e-07	GH
NAA10	1.72873e-11	0.105111	0.754	0.791	3.13592e-07	GH
CTSB	1.9292e-11	0.142433	0.757	0.689	3.49957e-07	GH
PGAM1	9.72916e-11	0.137288	0.862	0.837	1.76487e-06	GH
TAPBP	4.31e-10	0.117092	0.877	0.816	7.81835e-06	GH
SEC11C	6.90297e-10	0.114736	0.796	0.81	1.2522e-05	GH
PSMD8	1.61014e-09	0.123282	0.844	0.833	2.9208e-05	GH
SQRDL	3.50806e-09	0.113575	0.749	0.687	6.36363e-05	GH
SELT	1.08842e-08	0.101513	0.829	0.763	0.000197439	GH
PRDM1	1.12119e-08	0.120735	0.673	0.619	0.000203383	GH
C4orf48	7.67176e-08	0.114979	0.769	0.711	0.00139166	GH
CASP4	9.49752e-08	0.122923	0.839	0.785	0.00172285	GH
CCDC12	1.01807e-07	0.106628	0.83	0.816	0.00184678	GH
IFT20	1.24261e-07	0.10523	0.716	0.667	0.0022541	GH
TAGLN2	3.69958e-07	0.115386	0.951	0.931	0.00671103	GH
GALM	6.42714e-07	0.109589	0.743	0.691	0.0116588	GH
ZNF683	0	3.87277	0.729	0.008	0	GO
S100A8	0	1.0516	0.879	1	0	GO
SULF2	0	0.991043	0.741	0.066	0	GO
GZMH	0	0.564144	0.78	0.278	0	GO
PRF1	0	0.298213	0.767	0.317	0	GO
FCGR3A	0	0.281048	0.728	0.014	0	GO
FCN1	0	0.240166	0.842	1	0	GO
LGALS2	0	0.213035	0.84	1	0	GO
MAL	0	0.190108	0.55	1	0	GO
XCL2	0	0.186573	0.738	0.018	0	GO
SPON2	0	0.18031	0.749	0.088	0	GO
FOXP1	0	0.173961	0.717	1	0	GO
PLEK	0	0.171099	0.775	0.179	0	GO
TRGC1	0	0.167974	0.75	0.089	0	GO
NASP	0	0.167064	0.718	0.287	0	GO
FCRL6	0	0.15721	0.751	0.05	0	GO
SMAP2	0	0.145285	0.542	1	0	GO
GZMM	0	0.139272	0.912	0.594	0	GO
DARS	0	0.123556	0.583	1	0	GO
PITPNC1	0	0.122608	0.698	0.252	0	GO
S1PR5	0	0.1213	0.738	0.043	0	GO
RP5-1171I10.5	0	0.120695	0.754	0.123	0	GO
TXLNG	0	0.110949	0.625	0.103	0	GO
ILF3-AS1	0	0.10929	0.607	1	0	GO
BCL11B	0	0.109078	0.531	1	0	GO
FGFBP2	0	0.106273	0.742	0.13	0	GO
TRBV14	0	0.102835	1	0.387	0	GO
ZEB2	0	0.102706	0.596	0.067	0	GO
DDX3X	5.07133682173748e-319	0.124592	0.668	1	9.19940499463178e-315	GO
IFI27	1.26119880499759e-316	0.779236	0.893	0.46	2.28781463226563e-312	GO
PLAC8	1.70942856290574e-315	0.241252	0.861	0.51	3.10090341311102e-311	GO
FAM26F	4.35667952797515e-314	0.135547	0.615	1	7.90301666374692e-310	GO
ID1	2.59117e-304	0.121063	0.651	1	4.70039e-300	GO
PIM1	8.76427e-303	0.101998	0.789	0.518	1.58984e-298	GO
CENPK	1.4536e-300	0.192922	0.482	0.1	2.63682e-296	GO
GNLY	2.33707e-297	2.13201	0.772	0.377	4.23944e-293	GO
MYC	8.20006e-286	0.144934	0.918	0.494	1.48749e-281	GO
TNRC6C	1.97817e-280	0.103247	0.681	1	3.5884e-276	GO
NKG7	3.92044e-277	1.06402	0.878	0.58	7.11169e-273	GO
ARHGEF10	7.69114e-271	0.175438	0.844	0.405	1.39517e-266	GO
CISH	3.10647e-266	0.186396	0.895	0.459	5.63513e-262	GO
LAIR2	2.16796e-246	0.21568	0.892	0.471	3.93269e-242	GO
MT1X	2.56625e-236	0.202847	0.926	0.552	4.65517e-232	GO
UTS2	4.25166e-218	0.182829	0.357	0.135	7.7125e-214	GO
SNHG7	5.75368e-208	0.124008	0.75	1	1.04372e-203	GO
TUBA4A	1.48081e-206	0.102479	0.648	0.872	2.68619e-202	GO
HEXIM1	1.77846e-195	0.124063	0.78	1	3.22613e-191	GO
FUS	5.78744e-191	0.124724	0.86	1	1.04984e-186	GO
TCF7	1.31992e-190	0.138225	0.801	1	2.39433e-186	GO
CCL4L2	7.33097e-188	0.6503	0.61	0.639	1.32984e-183	GO
ERAP2	1.29036e-184	0.179159	0.796	1	2.34071e-180	GO
NFKB1	2.11528e-172	0.105277	0.804	1	3.83712e-168	GO
TRA2B	1.4097e-171	0.121717	0.847	1	2.5572e-167	GO
CHMP1B	3.34075e-159	0.134054	0.816	1	6.06012e-155	GO
HLA-DRB5	5.96701e-157	1.38872	0.438	0.632	1.08242e-152	GO
SBDS	1.1448e-155	0.104882	0.83	1	2.07667e-151	GO
KLF2	2.67071e-152	0.440579	0.961	1	4.84468e-148	GO
UBALD2	1.11119e-150	0.129803	0.825	1	2.0157e-146	GO
AC131056.3	1.5782e-150	0.249996	0.754	0.634	2.86285e-146	GO
UPP1	5.10212e-130	0.156176	0.844	1	9.25525e-126	GO
GADD45B	2.27813e-128	0.152376	0.853	1	4.13252e-124	GO
BCL2	2.88022e-127	0.113988	0.844	1	5.22471e-123	GO
SYAP1	9.23739e-122	0.144684	0.466	0.703	1.67566e-117	GO
MORF4L1	1.80788e-116	0.109267	0.875	1	3.27949e-112	GO
SMAD7	2.73378e-109	0.103647	0.434	0.707	4.95908e-105	GO
G0S2	5.1911e-106	0.132967	0.839	1	9.41665e-102	GO
PRR7	4.13021e-103	0.108143	0.882	1	7.49221e-99	GO
ZBTB7A	1.82999e-101	0.119198	0.445	0.665	3.31961e-97	GO
PTGES3	1.50028e-100	0.111632	0.774	0.677	2.7215e-96	GO
CD83	4.42243e-98	0.110788	0.896	1	8.02229e-94	GO
TYROBP	1.45892e-97	0.105113	0.859	1	2.64649e-93	GO
STMN1	1.14928e-93	0.106619	0.715	0.424	2.08479e-89	GO
FAM118A	6.47477e-80	0.100269	0.498	0.68	1.17452e-75	GO
ID2	1.12353e-74	0.219152	0.789	0.883	2.03809e-70	GO
EIF5	2.94186e-71	0.164663	0.744	0.824	5.33654e-67	GO
BTG2	2.31453e-68	0.101556	0.922	1	4.19855e-64	GO
JUND	7.52873e-56	0.105523	0.953	1	1.36571e-51	GO
CCL5	3.35946e-51	0.704559	0.986	0.984	6.09407e-47	GO
MALAT1	1.3271e-49	0.138046	1	1	2.40736e-45	GO
ETS1	5.64609e-47	0.100385	0.686	0.8	1.0242e-42	GO
XIST	1.73008e-44	0.309352	0.828	0.718	3.13837e-40	GO
IER2	1.34859e-41	0.186684	0.965	1	2.44635e-37	GO
PCED1B	5.28331e-41	0.104804	0.65	0.454	9.58392e-37	GO
DDIT3	1.30976e-40	0.114445	0.956	1	2.37591e-36	GO
EIF1AX	1.24178e-39	0.188383	0.852	0.707	2.25258e-35	GO
RGS1	5.83582e-38	0.285623	0.9	0.916	1.05862e-33	GO
CCL4	2.89658e-35	0.527153	0.642	0.666	5.2544e-31	GO
SMN2	4.06127e-33	0.131245	0.543	0.4	7.36714e-29	GO
C1orf162	1.26891e-32	0.134198	0.643	0.468	2.3018e-28	GO
CST7	1.9275e-32	0.43677	0.914	0.927	3.49648e-28	GO
DNAJA1	8.75416e-29	0.194343	0.977	1	1.58801e-24	GO
RP11-138A9.1	3.10912e-28	0.109039	0.658	0.74	5.63995e-24	GO
CEBPB	7.23918e-28	0.135953	0.667	0.758	1.31319e-23	GO
CCR7	3.72701e-27	0.173041	0.685	0.54	6.7608e-23	GO
GZMA	1.81638e-26	0.386819	0.957	0.96	3.29492e-22	GO
CD81	2.89527e-25	0.13957	0.649	0.663	5.25201e-21	GO
H1FX	1.6616e-24	0.184646	0.682	0.742	3.01415e-20	GO
TXNIP	1.98287e-24	0.204606	0.996	0.99	3.59692e-20	GO
ADRB2	1.29037e-23	0.104488	0.597	0.677	2.34073e-19	GO
SRSF9	4.12511e-23	0.104417	0.668	0.758	7.48295e-19	GO
SRSF5	1.11443e-22	0.167134	0.959	0.937	2.02157e-18	GO
DDX5	1.45353e-22	0.151764	0.997	0.993	2.6367e-18	GO
HOPX	3.50836e-22	0.182491	0.86	0.749	6.36417e-18	GO
RGCC	4.10323e-22	0.216756	0.995	1	7.44326e-18	GO
MT-ATP6	1.42541e-21	0.121012	1	1	2.5857e-17	GO
IFNG	2.05149e-21	0.102929	0.604	0.652	3.7214e-17	GO
IFI44L	2.94138e-21	0.101351	0.974	1	5.33567e-17	GO
YPEL3	4.68697e-21	0.113457	0.683	0.761	8.50216e-17	GO
TLE4	6.33307e-21	0.147218	0.657	0.707	1.14882e-16	GO
SET	1.75259e-20	0.119334	0.741	0.805	3.1792e-16	GO
PTGDR	9.73828e-20	0.114892	0.75	0.668	1.76652e-15	GO
TOMM7	1.06997e-19	0.12871	0.999	1	1.94093e-15	GO
CTSW	1.84055e-19	0.254673	0.834	0.77	3.33875e-15	GO
MATK	2.59108e-18	0.183733	0.779	0.733	4.70022e-14	GO
MT-CYB	1.23751e-16	0.113826	1	1	2.24484e-12	GO
TAGAP	2.76467e-16	0.125102	0.718	0.781	5.0151e-12	GO
BTG1	6.17472e-16	0.127784	1	1	1.1201e-11	GO
SRSF7	4.13411e-15	0.166848	0.972	0.939	7.49927e-11	GO
RBM39	3.80443e-14	0.149755	0.918	0.91	6.90124e-10	GO
NFKBIA	4.56029e-14	0.167571	0.993	0.98	8.27237e-10	GO
EFHD2	6.73847e-13	0.133831	0.701	0.742	1.22236e-08	GO
KLRG1	7.69092e-13	0.158848	0.834	0.792	1.39513e-08	GO
KLF6	2.87228e-12	0.145577	0.965	0.931	5.21032e-08	GO
H3F3B	5.86254e-11	0.112915	0.993	0.997	1.06346e-06	GO
SFPQ	9.32815e-11	0.124686	0.762	0.778	1.69213e-06	GO
PTP4A2	7.7349e-10	0.157613	0.829	0.832	1.40311e-05	GO
CWC25	1.24955e-09	0.108073	0.673	0.685	2.26669e-05	GO
ARF6	3.80035e-08	0.109361	0.813	0.835	0.000689383	GO
CD69	4.45965e-08	0.170977	0.982	0.973	0.00080898	GO
THUMPD3-AS1	1.20175e-07	0.104961	0.717	0.74	0.00217997	GO
INTS6	1.60413e-07	0.110391	0.695	0.696	0.00290989	GO
PNRC1	4.79178e-07	0.14389	0.958	0.95	0.00869229	GO
TUBA1B	8.73146e-07	0.130003	0.832	0.854	0.0158389	GO
MYOM2	1.04814e-06	0.101448	0.728	0.702	0.0190133	GO

## Sheet: CT4- CCR6+ RORC+
gene	p_val	avg_logFC	pct.1	pct.2	p_val_adj	cluster
ABO	0	1.11054	1	0.594	0	GH
RP11-245G13.2	0	0.433365	1	0.799	0	GH
CLEC7A	0	0.399756	1	0.836	0	GH
CCR6	0	0.258815	0.772	0.328	0	GH
FXYD7	0	0.185759	1	0.376	0	GH
NELL2	0	0.174497	1	0.525	0	GH
MS4A6A	0	0.160389	1	0.638	0	GH
DYNLT1	0	0.15361	1	0.674	0	GH
CLDND1	0	0.151709	0.769	0.34	0	GH
KLF4	0	0.150671	1	0.686	0	GH
CRIP2	0	0.150396	1	0.678	0	GH
POLR2J3	0	0.150187	1	0.717	0	GH
EIF1AY	0	0.142136	1	0.596	0	GH
TECR	0	0.139689	1	0.707	0	GH
HAX1	0	0.137747	1	0.647	0	GH
C1D	0	0.132463	1	0.685	0	GH
STAT1	0	0.125193	0.589	0.937	0	GH
FXYD1	0	0.124356	1	0.401	0	GH
NPC2	0	0.124153	1	0.654	0	GH
TNF	0	0.119419	1	0.62	0	GH
INPP4B	0	0.118933	1	0.463	0	GH
ST6GALNAC6	0	0.117835	0.697	0.257	0	GH
RP11-1399P15.1	0	0.112879	1	0.48	0	GH
NEFL	0	0.112552	1	0.696	0	GH
CTB-31O20.2	0	0.112415	1	0.667	0	GH
METTL15	0	0.111861	1	0.698	0	GH
USP36	0	0.108815	1	0.695	0	GH
SFMBT1	0	0.106962	1	0.531	0	GH
AIM1	0	0.106932	1	0.376	0	GH
ZBTB16	0	0.106399	1	0.508	0	GH
SLC2A14	0	0.104839	1	0.612	0	GH
PSMB10	0	0.104603	0.549	0.799	0	GH
NAPRT	0	0.104323	0.446	0.786	0	GH
RP11-18H21.1	0	0.104042	1	0.656	0	GH
LSR	0	0.103899	1	0.521	0	GH
PSME2	6.33836817049735e-320	0.131012	0.808	0.889	1.14977998612822e-315	GH
C6orf48	9.08889e-308	0.150949	1	0.799	1.64872e-303	GH
SORL1	1.31617e-306	0.111554	1	0.739	2.38753e-302	GH
JAML	1.10592e-305	0.104456	1	0.721	2.00613e-301	GH
PSMB9	1.58822e-303	0.117961	0.812	0.891	2.88103e-299	GH
CDKN1A	4.25018e-286	0.106751	1	0.753	7.70982e-282	GH
KRT1	1.24792e-273	0.208384	1	0.858	2.26374e-269	GH
GPR183	2.30623e-271	0.187529	1	0.768	4.18349e-267	GH
LYZ	3.28272e-266	3.06251	1	0.864	5.95485e-262	GH
TOB1	4.03885e-254	0.103905	1	0.804	7.32647e-250	GH
IGKC	4.42804e-245	0.564025	1	0.811	8.03246e-241	GH
AC004556.1	6.2981e-242	1.684	0.704	0.41	1.14247e-237	GH
LY6E	1.53923e-221	0.107861	0.9	0.996	2.79216e-217	GH
CH17-373J23.1	1.07093e-217	0.10701	0.658	0.307	1.94266e-213	GH
SMDT1	1.90085e-213	0.202331	1	0.85	3.44813e-209	GH
PIK3R1	3.17834e-212	0.211192	0.819	0.547	5.76551e-208	GH
CXCL2	1.95197e-211	0.905707	1	0.847	3.54087e-207	GH
EIF5AL1	5.83085e-197	0.108673	0.737	0.427	1.05772e-192	GH
PLP2	1.82889e-191	0.198457	1	0.893	3.31761e-187	GH
AQP3	2.6739e-187	0.162256	0.918	0.698	4.85045e-183	GH
PHLDA2	3.26688e-179	0.114333	1	0.844	5.92613e-175	GH
SAMSN1	9.27534e-176	0.105648	1	0.841	1.68255e-171	GH
CDO1	1.93348e-157	0.105469	0.384	0.474	3.50733e-153	GH
EIF5A	9.32236e-152	0.171393	0.931	0.744	1.69108e-147	GH
IL1B	1.16481e-149	3.15561	1	0.881	2.11296e-145	GH
CXCL8	6.46213e-147	7.57305	1	0.889	1.17223e-142	GH
LINC00936	4.01864e-138	0.143319	0.702	0.434	7.28981e-134	GH
GLIPR1	1.83763e-135	0.115275	0.802	0.576	3.33345e-131	GH
CFAP20	4.87247e-121	0.112299	1	0.882	8.83865e-117	GH
CXCR3	4.00862e-118	0.112904	0.699	0.428	7.27164e-114	GH
ISCA2	4.02733e-108	0.104069	0.732	0.479	7.30557e-104	GH
CFH	4.55155e-97	0.122511	0.676	0.432	8.25652e-93	GH
S100A9	4.88649e-97	0.409691	1	0.911	8.86409e-93	GH
TIMP1	6.57282e-97	0.177642	0.883	0.713	1.19231e-92	GH
TNFSF13B	1.28092e-94	0.205572	0.757	0.526	2.32359e-90	GH
IFITM3	1.55728e-90	0.127777	0.593	0.751	2.8249e-86	GH
MT-CO2	6.91321e-83	0.153916	1	1	1.25406e-78	GH
CAPN2	3.18396e-82	0.147854	0.836	0.636	5.7757e-78	GH
TYMP	2.45339e-79	0.17425	1	0.934	4.45046e-75	GH
LMNA	5.95172e-79	0.412672	0.798	0.905	1.07964e-74	GH
DDIT4	4.92544e-78	0.217111	1	0.934	8.93474e-74	GH
TPD52	6.88273e-73	0.108199	0.738	0.531	1.24853e-68	GH
C16orf54	6.96823e-71	0.139292	0.802	0.607	1.26404e-66	GH
NCF4	7.89334e-62	0.112891	0.683	0.496	1.43185e-57	GH
SELL	1.26302e-61	0.141876	0.736	0.803	2.29112e-57	GH
MIF	1.76907e-59	0.118062	1	0.945	3.2091e-55	GH
TTC39C-AS1	1.97494e-57	0.137931	0.708	0.552	3.58254e-53	GH
IFITM1	4.94758e-54	0.115204	0.989	0.989	8.9749e-50	GH
CYB561	6.68626e-53	0.137084	0.703	0.53	1.21289e-48	GH
ITGA4	8.67448e-47	0.123761	0.743	0.578	1.57355e-42	GH
SEC61B	2.67425e-46	0.101261	0.935	0.834	4.85108e-42	GH
IL7R	2.40791e-42	0.155244	1	0.974	4.36795e-38	GH
FOS	4.49625e-41	0.230993	1	0.973	8.1562e-37	GH
IL10RA	6.20143e-40	0.149817	0.817	0.678	1.12494e-35	GH
CD84	2.38326e-38	0.116498	0.717	0.575	4.32323e-34	GH
PTGER2	2.59491e-38	0.180281	0.777	0.641	4.70716e-34	GH
PSME1	1.18658e-36	0.120181	0.993	0.972	2.15245e-32	GH
AC090498.1	1.48045e-36	0.121246	1	0.993	2.68553e-32	GH
FKBP11	1.22555e-32	0.133753	0.841	0.725	2.22314e-28	GH
TRADD	1.68237e-32	0.106937	0.858	0.743	3.05182e-28	GH
USP10	1.65369e-31	0.142992	0.757	0.634	2.99979e-27	GH
LYAR	2.15454e-30	0.111083	0.828	0.897	3.90833e-26	GH
ARID5B	3.73131e-29	0.108831	0.768	0.654	6.7686e-25	GH
CD82	2.50831e-26	0.193444	0.798	0.703	4.55008e-22	GH
FXYD5	3.6535e-26	0.110925	1	0.987	6.62744e-22	GH
TRAC	8.52978e-26	0.132674	0.995	0.993	1.5473e-21	GH
TAGLN2	1.42886e-25	0.118184	0.967	0.95	2.59195e-21	GH
COTL1	4.70383e-24	0.115426	0.953	0.889	8.53274e-20	GH
DUSP1	3.05205e-22	0.168743	0.993	0.984	5.53641e-18	GH
CTD-3252C9.4	1.42826e-20	0.154596	0.843	0.76	2.59086e-16	GH
TNFRSF4	2.78475e-20	0.137219	0.75	0.659	5.05153e-16	GH
ANXA1	2.04956e-16	0.10136	0.995	0.978	3.71791e-12	GH
CAPG	2.05651e-16	0.100486	0.604	0.615	3.73051e-12	GH
ALOX5AP	4.30482e-16	0.17364	0.877	0.834	7.80894e-12	GH
APOL3	1.27608e-14	0.134589	0.789	0.73	2.3148e-10	GH
PHLDA1	1.83878e-14	0.122395	0.658	0.691	3.33554e-10	GH
ARL4A	2.90306e-14	0.175507	0.845	0.789	5.26614e-10	GH
RP4-594I10.3	2.80925e-13	0.123341	0.538	0.565	5.09597e-09	GH
RPN2	3.53306e-13	0.10906	0.842	0.786	6.40897e-09	GH
STOM	5.52602e-13	0.108125	0.759	0.698	1.00242e-08	GH
RCSD1	6.62792e-13	0.102067	0.844	0.786	1.20231e-08	GH
CRIP1	6.81452e-12	0.127362	0.981	0.967	1.23615e-07	GH
GATA3	1.08688e-11	0.1479	0.825	0.788	1.97159e-07	GH
PPP1R15A	9.03973e-10	0.151505	0.935	0.934	1.63981e-05	GH
GZMK	2.07121e-07	0.100101	0.687	0.662	0.00375717	GH
S100A8	0	1.31016	0.874	1	0	GO
KLRD1	0	1.04389	0.789	0.007	0	GO
GNLY	0	1.00506	0.824	0.343	0	GO
UTS2	0	0.554781	0.427	0.148	0	GO
CENPK	0	0.238322	0.615	0.125	0	GO
RP11-81H14.2	0	0.213673	0.788	0.017	0	GO
ERAP2	0	0.177778	0.736	1	0	GO
HLA-DPB1	0	0.174533	0.862	0.503	0	GO
TRGC1	0	0.170813	0.799	0.044	0	GO
FCGR3A	0	0.167394	0.789	0.012	0	GO
CEACAM21	0	0.164963	0.649	0.072	0	GO
RP11-664D1.1	0	0.136789	0.873	0.473	0	GO
FAM26F	0	0.1363	0.632	1	0	GO
FGFBP2	0	0.133434	0.794	0.109	0	GO
PRF1	0	0.13136	0.805	0.136	0	GO
CES1	0	0.129878	0.793	0.009	0	GO
PLAC8	0	0.116451	0.841	0.501	0	GO
UCP2	0	0.114313	0.891	0.675	0	GO
RBMS1	0	0.113913	0.702	1	0	GO
DDX3X	0	0.113893	0.683	1	0	GO
PTGDS	0	0.113659	0.649	0.055	0	GO
FOXP1	0	0.106013	0.703	1	0	GO
MYC	1.61491e-302	0.102792	0.907	0.571	2.92944e-298	GO
SOX4	2.34846e-301	0.162847	0.754	0.367	4.2601e-297	GO
UBALD2	4.31975e-275	0.173921	0.811	1	7.83603e-271	GO
MT1X	1.38448e-270	0.145193	0.886	0.54	2.51146e-266	GO
CISH	4.2934e-258	0.103611	0.866	0.533	7.78822e-254	GO
BCL2	1.35706e-235	0.140198	0.821	1	2.46171e-231	GO
KLF2	5.07087e-231	0.347969	0.941	1	9.19857e-227	GO
CCL3L3	4.52893e-150	0.123865	0.884	1	8.21549e-146	GO
NR4A1	3.08282e-133	0.160269	0.901	1	5.59224e-129	GO
ETS1	3.99829e-129	0.116696	0.649	0.802	7.2529e-125	GO
EIF1AX	3.04084e-90	0.101438	0.897	0.741	5.51609e-86	GO
IER2	2.75135e-86	0.125532	0.936	1	4.99095e-82	GO
XIST	3.35086e-68	0.201812	0.863	0.733	6.07846e-64	GO
FAM118A	8.39857e-58	0.121436	0.583	0.691	1.5235e-53	GO
ID2	1.68631e-57	0.152197	0.748	0.837	3.05896e-53	GO
FLNA	2.47236e-50	0.114345	0.698	0.801	4.48486e-46	GO
EXOSC6	3.33681e-50	0.110114	0.617	0.663	6.05297e-46	GO
URI1	9.44677e-48	0.121683	0.613	0.676	1.71364e-43	GO
HOPX	4.79426e-46	0.128644	0.882	0.753	8.6968e-42	GO
SRSF9	8.61817e-37	0.148053	0.684	0.759	1.56334e-32	GO
2019-03-02	8.6321e-37	0.105493	0.671	0.662	1.56586e-32	GO
AC092580.4	7.07489e-32	0.139582	0.832	0.722	1.28339e-27	GO
HLA-DRB1	1.05993e-31	0.21004	0.841	0.736	1.92271e-27	GO
YPEL3	1.16597e-29	0.133019	0.675	0.734	2.11507e-25	GO
CST7	7.85966e-27	0.145836	0.822	0.759	1.42574e-22	GO
H1FX	1.27757e-26	0.132656	0.694	0.757	2.31751e-22	GO
EFHD2	1.69753e-26	0.163734	0.707	0.694	3.07932e-22	GO
BBC3	2.4044e-25	0.100978	0.678	0.662	4.36159e-21	GO
C12orf75	5.8388e-25	0.114408	0.868	0.785	1.05916e-20	GO
FAM107B	4.43831e-20	0.112891	0.783	0.825	8.05109e-16	GO
DDX5	5.11091e-19	0.115849	0.997	0.996	9.27119e-15	GO
CTSW	3.98112e-18	0.133687	0.704	0.733	7.22175e-14	GO
SATB1	1.60413e-17	0.127578	0.621	0.519	2.90989e-13	GO
PTP4A2	5.57976e-15	0.162836	0.855	0.807	1.01217e-10	GO
HLA-DPA1	2.62906e-14	0.111331	0.839	0.773	4.76911e-10	GO
MYOM2	5.80363e-13	0.230952	0.793	0.788	1.05278e-08	GO
NFKBIA	3.05618e-12	0.119722	0.983	0.963	5.54391e-08	GO
AIF1	5.17296e-12	0.112407	0.469	0.413	9.38374e-08	GO
MZT2B	5.45718e-11	0.117809	0.915	0.908	9.89932e-07	GO
CCL5	8.3397e-08	0.102928	0.873	0.874	0.00151282	GO

## Sheet: CT3- CXCR5+ LIMS1+
gene	p_val	avg_logFC	pct.1	pct.2	p_val_adj	cluster
CXCL2	0	1.93243	1	0.866	0	GH
AC004556.1	0	1.84886	0.845	0.347	0	GH
IL1B	0	1.15791	1	0.897	0	GH
CLEC7A	0	0.673887	1	0.858	0	GH
RP11-245G13.2	0	0.553092	1	0.819	0	GH
MS4A6A	0	0.302583	1	0.679	0	GH
TMEM176A	0	0.277372	1	0.858	0	GH
PASK	0	0.190307	1	0.722	0	GH
AQP3	0	0.186091	0.953	0.65	0	GH
CLDND1	0	0.182037	0.895	0.341	0	GH
RP11-1399P15.1	0	0.155174	1	0.467	0	GH
PIK3R1	0	0.154753	0.914	0.59	0	GH
EIF5A	0	0.151498	0.958	0.726	0	GH
SLC2A14	0	0.139577	1	0.578	0	GH
GIMAP4	0	0.137345	0.568	0.825	0	GH
STAT1	0	0.134547	0.456	0.95	0	GH
TMEM156	0	0.132425	1	0.719	0	GH
ID1	0	0.131117	1	0.611	0	GH
POLR2J3	0	0.128447	1	0.715	0	GH
YBEY	0	0.126974	1	0.603	0	GH
CRIP2	0	0.12401	1	0.69	0	GH
ATP8A1	0	0.121868	0.112	0.629	0	GH
NPC2	0	0.117555	1	0.642	0	GH
TIPARP	0	0.115279	1	0.701	0	GH
DEGS1	0	0.114505	0.895	0.498	0	GH
RABGAP1L	0	0.11438	0.863	0.344	0	GH
SUPT3H	0	0.113803	1	0.391	0	GH
CORO1B	0	0.112892	0.578	0.723	0	GH
ENO1	0	0.108236	0.802	0.906	0	GH
ELOVL5	0	0.107419	0.894	0.453	0	GH
CNN2	0	0.106108	0.655	0.758	0	GH
HMGA1	0	0.106044	1	0.72	0	GH
PSME2	0	0.105024	0.71	0.862	0	GH
LY96	0	0.103492	0.847	0.387	0	GH
PKM	0	0.103333	0.691	0.803	0	GH
TNF	0	0.102605	1	0.568	0	GH
MAFF	0	0.102357	1	0.594	0	GH
LY6E	0	0.100265	0.81	0.995	0	GH
TSHZ2	5.37695745131065e-310	0.179214	1	0.779	9.7538e-306	GH
CCDC109B	3.58063e-301	0.104389	1	0.797	6.49526e-297	GH
TIMP1	2.80342e-299	0.103262	0.886	0.568	5.08541e-295	GH
EVI2A	3.94579e-295	0.132551	1	0.775	7.15766e-291	GH
IGKC	5.39385e-292	0.663962	1	0.832	9.78445e-288	GH
TPR	1.08942e-280	0.142475	0.924	0.645	1.97621e-276	GH
MT2A	1.13119e-254	0.114681	0.921	0.642	2.05198e-250	GH
GPR183	8.37933e-246	0.125681	1	0.836	1.52001e-241	GH
CXCL8	9.77083e-244	6.87698	1	0.901	1.77243e-239	GH
RHOG	3.8994e-239	0.108493	0.941	0.708	7.07352e-235	GH
TSPO	4.42301e-228	0.157924	0.953	0.743	8.02335e-224	GH
EVI2B	1.21775e-221	0.14281	0.955	0.744	2.209e-217	GH
CAPN2	1.25332e-221	0.12965	0.895	0.608	2.27353e-217	GH
TTC39C-AS1	1.86461e-220	0.145173	0.828	0.522	3.38241e-216	GH
TNFRSF25	4.79746e-220	0.116278	1	0.825	8.70259e-216	GH
ICAM3	1.00073e-218	0.107506	0.964	0.777	1.81532e-214	GH
CD84	1.84071e-172	0.107481	0.879	0.633	3.33905e-168	GH
DUSP2	3.24364e-170	0.171414	1	0.888	5.88397e-166	GH
PVT1	4.05318e-168	0.128409	0.878	0.627	7.35247e-164	GH
LYZ	1.51613e-167	3.1651	1	0.879	2.75026e-163	GH
PBXIP1	1.30966e-166	0.104105	0.955	0.775	2.37573e-162	GH
ITGA4	1.2701e-162	0.13953	0.885	0.639	2.30396e-158	GH
ATP5H	1.44804e-156	0.102083	0.95	0.775	2.62674e-152	GH
DDIT4	1.00197e-153	0.135604	1	0.892	1.81758e-149	GH
EGR1	2.74559e-150	0.284672	1	0.879	4.9805e-146	GH
TRADD	2.27243e-145	0.147292	0.937	0.741	4.12218e-141	GH
SELL	1.86835e-142	0.112035	0.876	0.874	3.38918e-138	GH
PCSK7	3.85799e-131	0.108479	0.94	0.767	6.9984e-127	GH
CCL3L3	4.94553e-129	0.567498	1	0.896	8.97119e-125	GH
TIGIT	6.69374e-125	0.125605	0.887	0.677	1.21424e-120	GH
CD82	1.73749e-122	0.113978	0.888	0.683	3.15181e-118	GH
COTL1	9.7907e-110	0.156954	0.981	0.878	1.77603e-105	GH
S100A9	4.05587e-102	0.196307	1	0.918	7.35735e-98	GH
CRIP1	7.79949e-92	0.142496	0.98	0.91	1.41483e-87	GH
RNASET2	2.54747e-88	0.149815	1	0.937	4.62111e-84	GH
GALM	4.60901e-81	0.106554	0.873	0.706	8.36074e-77	GH
IFITM1	1.28591e-80	0.147	0.984	0.989	2.33264e-76	GH
EHD1	7.20144e-73	0.100502	0.894	0.744	1.30634e-68	GH
CD74	8.79503e-73	0.148741	0.958	0.845	1.59542e-68	GH
PMAIP1	8.74903e-69	0.200327	0.846	0.69	1.58707e-64	GH
GBP2	2.71905e-67	0.133979	0.91	0.773	4.93236e-63	GH
GAPDH	3.02738e-66	0.124979	0.998	0.962	5.49166e-62	GH
TNFRSF14	1.68684e-59	0.121413	0.921	0.799	3.05993e-55	GH
LIMS1	3.03174e-58	0.22397	0.946	0.851	5.49957e-54	GH
ALOX5AP	1.41917e-53	0.111218	0.918	0.802	2.57437e-49	GH
PFN1	1.36376e-51	0.103699	0.996	0.993	2.47387e-47	GH
AC092580.4	1.83405e-51	0.162123	0.835	0.778	3.32697e-47	GH
ACTB	6.76071e-49	0.13475	1	0.999	1.22639e-44	GH
TRAC	2.49298e-46	0.166812	0.992	0.991	4.52227e-42	GH
RILPL2	8.36461e-44	0.12777	1	0.969	1.51734e-39	GH
MT-CO2	8.18083e-42	0.120746	1	1	1.484e-37	GH
ACTG1	4.55571e-38	0.116196	0.999	0.974	8.26406e-34	GH
S100A4	3.77811e-36	0.131844	0.998	0.97	6.8535e-32	GH
TAGLN2	3.9072e-36	0.126312	0.978	0.921	7.08766e-32	GH
PSME1	6.3135e-28	0.100075	0.992	0.959	1.14527e-23	GH
CD2	2.44599e-24	0.107139	0.984	0.952	4.43703e-20	GH
ANXA5	3.04016e-24	0.1144	0.901	0.829	5.51485e-20	GH
JUN	3.88922e-20	0.119086	0.977	0.966	7.05504e-16	GH
IL32	6.4979e-20	0.107488	1	0.995	1.17872e-15	GH
S100A8	0	0.647526	0.889	1	0	GO
SULF2	0	0.553895	0.775	0.094	0	GO
ARHGEF10	0	0.389077	0.87	0.25	0	GO
KLRD1	0	0.186159	0.758	0.006	0	GO
S100A12	0	0.175303	0.861	1	0	GO
IFI27	0	0.160423	0.891	0.213	0	GO
ABO	0	0.157916	0.552	1	0	GO
MAL	0	0.139016	0.75	1	0	GO
CENPK	0	0.138853	0.552	0.178	0	GO
XXbac-BPG299F13.17	0	0.131694	0.851	0.302	0	GO
FOXP1	0	0.131078	0.802	1	0	GO
GNLY	0	0.125146	0.792	0.261	0	GO
SOX4	0	0.123582	0.691	0.193	0	GO
PDCD4	0	0.12349	0.724	1	0	GO
PRF1	0	0.117653	0.768	0.099	0	GO
TRGC1	0	0.117619	0.765	0.025	0	GO
FCN1	0	0.117504	0.866	1	0	GO
MIAT	0	0.111432	0.451	0.852	0	GO
PATL2	0	0.109958	0.773	0.06	0	GO
ERAP2	0	0.10971	0.758	1	0	GO
CCL3	0	0.108417	0.912	1	0	GO
DDX3X	0	0.104557	0.681	1	0	GO
LGALS2	0	0.10401	0.86	1	0	GO
LAIR2	0	0.103034	0.834	0.274	0	GO
CEACAM21	0	0.100286	0.669	0.068	0	GO
ID3	3.79144e-281	0.123649	0.592	0.242	6.87768e-277	GO
BCL2	2.17992e-223	0.14549	0.862	1	3.95438e-219	GO
EIF1AX	7.28867e-210	0.145729	0.844	0.61	1.32217e-205	GO
CTSW	2.65107e-207	0.105918	0.629	0.835	4.80905e-203	GO
LGALS1	5.16819e-199	0.122946	0.66	0.881	9.3751e-195	GO
KLF2	2.60842e-187	0.218854	0.955	1	4.73168e-183	GO
EFHD2	1.0529e-148	0.11276	0.666	0.84	1.90996e-144	GO
SRSF9	1.69298e-125	0.120779	0.711	0.876	3.07106e-121	GO
CST7	4.16846e-118	0.202816	0.791	0.876	7.56159e-114	GO
YPEL3	9.7955e-111	0.115802	0.738	0.883	1.7769e-106	GO
RNF139	3.36653e-109	0.100021	0.722	0.874	6.10689e-105	GO
CTD-3252C9.4	1.44333e-95	0.106808	0.74	0.877	2.6182e-91	GO
H1FX	1.66109e-91	0.109378	0.748	0.878	3.01322e-87	GO
AIF1	3.91523e-88	0.207867	0.519	0.323	7.10223e-84	GO
CCL5	1.23866e-67	0.223973	0.828	0.918	2.24693e-63	GO
XIST	2.90235e-64	0.144497	0.792	0.633	5.26486e-60	GO
LMNA	8.58038e-63	0.188217	0.783	0.838	1.55648e-58	GO
MALAT1	8.86524e-47	0.102458	1	1	1.60816e-42	GO
MZT2B	3.48861e-38	0.103145	0.91	0.948	6.32833e-34	GO
IFI44L	1.16859e-29	0.184304	0.982	1	2.11982e-25	GO
TXNIP	8.04661e-10	0.103262	0.998	0.995	1.45965e-05	GO

## Sheet: CT2- FOXP3+ IKZF2+
gene	p_val	avg_logFC	pct.1	pct.2	p_val_adj	cluster
ABO	0	0.716192	1	0.519	0	GH
DUSP4	0	0.33197	1	0.49	0	GH
TMEM176A	0	0.2246	1	0.77	0	GH
RAB31	0	0.217774	1	0.771	0	GH
MAFB	0	0.183065	1	0.769	0	GH
HES1	0	0.178257	1	0.503	0	GH
GTSCR1	0	0.134763	1	0.406	0	GH
GIMAP4	0	0.134485	0.618	0.861	0	GH
LY9	0	0.129333	0.272	0.783	0	GH
CMTM8	0	0.12657	1	0.364	0	GH
FAM13A	0	0.125008	1	0.425	0	GH
STAT1	0	0.1216	0.51	0.96	0	GH
S100A11	0	0.120823	0.603	0.901	0	GH
PRKCSH	0	0.113356	0.845	0.309	0	GH
C16orf74	0	0.109233	1	0.267	0	GH
PLAC8	0	0.108534	0.429	0.836	0	GH
GPR171	0	0.108176	0.359	0.919	0	GH
ARL2	0	0.10603	0.137	0.579	0	GH
POU2F2	0	0.105589	0.813	0.21	0	GH
S1PR4	0	0.10536	0.511	0.839	0	GH
FAM102A	0	0.104443	1	0.407	0	GH
PARP9	0	0.102797	0.373	0.935	0	GH
EIF2B5	0	0.10204	1	0.454	0	GH
INF2	0	0.100466	1	0.421	0	GH
MAL	2.60125562535416e-320	0.12001	1	0.627	4.71867770439245e-316	GH
NFATC1	6.07009052480556e-320	0.104538	1	0.532	1.10111442119973e-315	GH
OXNAD1	6.00703740130469e-310	0.114709	1	0.559	1.08968e-305	GH
AREG	0	0.117845	1	0.575	4.153e-305	GH
C5AR1	1.09781e-302	0.22096	1	0.77	1.99142e-298	GH
NPC2	1.20386e-295	0.100526	1	0.578	2.1838e-291	GH
NR1H2	1.14519e-277	0.101786	1	0.587	2.07737e-273	GH
TMC6	8.52631e-270	0.111299	1	0.601	1.54667e-265	GH
TIPARP	2.47721e-269	0.106655	1	0.604	4.49365e-265	GH
HMHA1	6.64002e-269	0.146599	0.65	0.952	1.2045e-264	GH
TKT	1.51831e-267	0.132742	1	0.611	2.75421e-263	GH
CD55	6.73234e-259	0.129648	1	0.621	1.22125e-254	GH
FBL	1.02359e-249	0.117554	1	0.67	1.85679e-245	GH
LY6E	2.58529e-247	0.143384	0.772	0.994	4.68972e-243	GH
FLT3LG	2.57287e-239	0.133194	1	0.643	4.66719e-235	GH
IL2RA	1.37026e-226	0.135632	1	0.662	2.48564e-222	GH
ENO1	1.49794e-225	0.100078	0.777	0.919	2.71727e-221	GH
ST6GALNAC6	1.13505e-217	0.124154	0.787	0.32	2.05898e-213	GH
RP11-1399P15.1	2.51101e-217	0.257113	1	0.672	4.55497e-213	GH
CSRNP1	2.77727e-217	0.103229	1	0.67	5.03796e-213	GH
TOB1	3.43665e-210	0.105536	1	0.684	6.23409e-206	GH
RNF125	2.99249e-206	0.143253	1	0.681	5.42837e-202	GH
EIF2A	3.72961e-205	0.116315	1	0.683	6.76551e-201	GH
ARID5A	1.00439e-204	0.120031	1	0.685	1.82196e-200	GH
EIF5AL1	7.79413e-201	0.105332	0.812	0.391	1.41386e-196	GH
TXN2	2.5201e-195	0.113348	0.817	0.385	4.57145e-191	GH
SMDT1	1.39866e-186	0.149349	1	0.771	2.53717e-182	GH
CXCR3	8.82824e-180	0.141696	0.787	0.347	1.60144e-175	GH
CCR10	1.68947e-178	0.135351	1	0.726	3.06469e-174	GH
PRMT2	2.7439e-178	0.100048	0.866	0.485	4.97743e-174	GH
GADD45B	4.74355e-177	0.157493	1	0.721	8.60481e-173	GH
USP15	9.963e-177	0.104072	1	0.752	1.80729e-172	GH
ZFP36L1	1.45354e-172	0.148862	0.845	0.455	2.63672e-168	GH
AQP3	1.32366e-171	0.186342	0.891	0.515	2.40112e-167	GH
GIMAP7	3.2066e-163	0.120631	0.784	0.973	5.81677e-159	GH
NSA2	5.34575e-161	0.10335	1	0.76	9.6972e-157	GH
CSTB	1.46251e-153	0.104961	0.906	0.605	2.65299e-149	GH
HAPLN3	9.93862e-152	0.123093	0.427	0.75	1.80287e-147	GH
FAS	5.05504e-149	0.11862	0.794	0.404	9.16985e-145	GH
RALA	3.74608e-148	0.119442	1	0.75	6.7954e-144	GH
ATP5A1	3.93574e-141	0.101477	1	0.778	7.13944e-137	GH
EVI2A	4.87807e-136	0.115456	1	0.771	8.84882e-132	GH
P2RY8	7.94008e-135	0.140972	0.828	0.47	1.44033e-130	GH
EIF5A	5.77295e-126	0.121035	0.934	0.701	1.04721e-121	GH
PRKCH	1.11908e-122	0.131407	0.855	0.534	2.03002e-118	GH
EVI2B	5.08274e-108	0.106287	0.918	0.662	9.22008e-104	GH
TMEM123	1.37613e-103	0.117846	1	0.843	2.4963e-99	GH
IL1B	1.24197e-102	3.51272	1	0.824	2.25293e-98	GH
HLA-DQA2	2.66111e-99	0.175074	0.762	0.834	4.82725e-95	GH
EGR1	6.40483e-99	0.503999	1	0.839	1.16184e-94	GH
GIMAP2	8.77891e-78	0.124116	0.566	0.749	1.59249e-73	GH
LDLRAP1	2.39036e-75	0.117566	0.54	0.711	4.3361e-71	GH
CD7	2.88408e-73	0.168293	0.742	0.833	5.23172e-69	GH
RP11-160E2.6	2.90091e-73	0.406864	0.76	0.497	5.26225e-69	GH
LINC00402	4.61848e-73	0.133828	0.788	0.51	8.37793e-69	GH
GIMAP1	7.8049e-71	0.163873	0.642	0.782	1.41581e-66	GH
TNFSF13B	9.25661e-66	0.162593	0.775	0.525	1.67915e-61	GH
WDR74	2.29308e-63	0.126764	1	0.891	4.15965e-59	GH
NCF4	3.9743e-61	0.104321	0.818	0.573	7.20937e-57	GH
RILPL2	6.17309e-58	0.177814	1	0.904	1.1198e-53	GH
TSPO	4.40365e-57	0.106903	0.909	0.74	7.98823e-53	GH
PI16	2.14824e-50	0.13312	0.78	0.566	3.89692e-46	GH
KDSR	1.13641e-46	0.116614	0.803	0.587	2.06145e-42	GH
IFITM1	2.71122e-45	0.212709	0.963	0.959	4.91815e-41	GH
MKRN1	7.93275e-44	0.108069	0.847	0.651	1.439e-39	GH
TNFRSF4	1.70043e-43	0.122973	0.795	0.587	3.08458e-39	GH
FAM32A	4.39978e-42	0.117805	0.828	0.631	7.9812e-38	GH
MT-CO2	9.811e-37	0.165403	0.999	1	1.77972e-32	GH
CEBPB	5.23541e-36	0.146275	0.803	0.617	9.49703e-32	GH
TYMP	2.2713e-35	0.138304	1	0.946	4.12014e-31	GH
TRAT1	5.8201e-35	0.190891	0.562	0.627	1.05577e-30	GH
NEAT1	3.56398e-34	0.134075	0.917	0.813	6.46505e-30	GH
HNRNPF	2.55807e-32	0.132544	0.678	0.718	4.64034e-28	GH
TNFRSF1B	3.17818e-31	0.132817	0.87	0.714	5.76522e-27	GH
SESN1	1.20816e-28	0.118594	0.764	0.594	2.1916e-24	GH
LTB	1.64815e-27	0.146447	1	0.976	2.98975e-23	GH
MX1	3.3604e-26	0.107721	1	0.961	6.09576e-22	GH
C20orf24	3.55103e-25	0.131236	0.832	0.686	6.44157e-21	GH
PTGER2	8.8772e-24	0.105821	0.784	0.632	1.61032e-19	GH
HSPA8	5.69954e-21	0.112773	0.947	0.939	1.0339e-16	GH
SATB1	1.58657e-19	0.183177	0.461	0.512	2.87804e-15	GH
PABPC1	9.64702e-13	0.125603	1	0.992	1.74997e-08	GH
VIM	1.1653e-12	0.138843	0.985	0.951	2.11385e-08	GH
ISG15	2.79858e-12	0.181169	1	0.988	5.07662e-08	GH
TRAC	5.29443e-12	0.111061	0.992	0.99	9.60409e-08	GH
GBP2	1.55132e-09	0.136002	0.904	0.842	2.8141e-05	GH
HM13	9.09127e-09	0.136186	0.823	0.782	0.000164916	GH
DDX54	9.91019e-09	0.11325	0.792	0.764	0.000179771	GH
PHKB	2.37469e-08	0.100283	0.787	0.762	0.00043077	GH
KLRD1	0	4.41109	0.822	0.006	0	GO
SULF2	0	1.8421	0.844	0.127	0	GO
FCGR3A	0	0.913092	0.822	0.013	0	GO
IGKC	0	0.839299	0.824	1	0	GO
TMEM176B	0	0.7764	0.772	1	0	GO
IGLC2	0	0.703584	1	0.263	0	GO
CSTA	0	0.410832	0.775	1	0	GO
HLA-DPB1	0	0.254562	0.913	0.557	0	GO
PRF1	0	0.236545	0.836	0.189	0	GO
CISH	0	0.221621	0.915	0.324	0	GO
XXbac-BPG299F13.17	0	0.214749	0.891	0.272	0	GO
S100A9	0	0.201802	0.868	1	0	GO
CXCL8	0	0.199846	0.852	1	0	GO
S100A12	0	0.183832	0.775	1	0	GO
GLRX	0	0.174299	0.908	0.548	0	GO
PATL2	0	0.156448	0.839	0.075	0	GO
SPON2	0	0.152684	0.833	0.041	0	GO
CENPK	0	0.152276	0.611	0.19	0	GO
ATF7IP2	0	0.127832	0.437	1	0	GO
FGFBP2	0	0.125557	0.826	0.105	0	GO
IKZF2	0	0.12013	0.71	0.15	0	GO
SPRY1	0	0.119308	0.491	1	0	GO
PLCL1	0	0.111733	0.245	1	0	GO
TRGC1	0	0.110131	0.825	0.014	0	GO
CTSC	0	0.10841	0.862	0.278	0	GO
PSMB8-AS1	0	0.103613	0.828	0.357	0	GO
NKG7	0	0.103246	0.855	0.328	0	GO
CHST12	0	0.102896	0.772	0.161	0	GO
TTF1	0	0.102426	0.558	1	0	GO
PDE4B	7.04633e-303	0.12641	0.615	1	1.2782e-298	GO
MYC	1.06388e-282	0.12562	0.943	0.509	1.92987e-278	GO
MT1X	2.15082e-269	0.163579	0.943	0.512	3.90159e-265	GO
ARHGEF10	5.01336e-267	0.133758	0.794	0.326	9.09423e-263	GO
HPGD	1.02191e-248	0.131115	0.676	1	1.85374e-244	GO
CCL3	9.7973e-238	0.106794	0.85	1	1.77723e-233	GO
ERAP2	2.70078e-215	0.131398	0.709	1	4.89921e-211	GO
SMAD7	2.89259e-213	0.189599	0.356	0.76	5.24716e-209	GO
UTS2	3.3992e-206	2.64542	0.445	0.18	6.16614e-202	GO
LAIR2	2.05934e-183	0.439483	0.866	0.456	3.73564e-179	GO
TMEM107	5.4352e-183	0.114849	0.404	0.76	9.85946e-179	GO
AC004556.1	1.80919e-182	1.83587	0.34	0.783	3.28187e-178	GO
SOX4	1.12208e-179	0.272837	0.715	0.283	2.03545e-175	GO
ZNF667-AS1	5.05552e-172	0.124375	0.699	0.271	9.1707e-168	GO
IL7R	7.18133e-170	0.11122	0.839	1	1.30269e-165	GO
KMT2E-AS1	5.19072e-167	0.105912	0.771	1	9.41597e-163	GO
UBALD2	1.65128e-146	0.180333	0.819	1	2.99543e-142	GO
STK17B	5.24528e-145	0.110603	0.801	1	9.51494e-141	GO
RASGRP1	7.46185e-143	0.102825	0.789	1	1.35358e-138	GO
PTGER4	1.07292e-142	0.114994	0.496	0.795	1.94627e-138	GO
HLA-DRB5	1.02404e-137	1.05831	0.569	0.749	1.8576e-133	GO
BTG3	2.22638e-135	0.118018	0.513	0.803	4.03865e-131	GO
FCER1G	2.7802e-117	0.112389	0.8	1	5.04328e-113	GO
ZNF578	1.80348e-100	0.331428	0.525	0.746	3.27151e-96	GO
KLF2	2.71213e-90	0.176772	0.922	1	4.91981e-86	GO
CCL4	5.76492e-73	0.102965	0.627	0.755	1.04576e-68	GO
CYB5D2	2.55625e-71	0.108519	0.569	0.758	4.63705e-67	GO
EIF1AX	7.1011e-71	0.1416	0.827	0.6	1.28814e-66	GO
ETS1	1.06968e-67	0.139509	0.704	0.853	1.9404e-63	GO
JUND	1.15385e-62	0.1488	0.927	1	2.09309e-58	GO
PSMD5-AS1	1.00444e-53	0.159344	0.722	0.492	1.82205e-49	GO
EFHD2	1.28524e-46	0.151815	0.659	0.78	2.33143e-42	GO
SRGN	7.77433e-37	0.156332	0.904	0.942	1.41026e-32	GO
CST7	1.48591e-36	0.352221	0.852	0.848	2.69545e-32	GO
CTD-3252C9.4	1.42265e-35	0.142173	0.676	0.783	2.58069e-31	GO
RGS1	4.07434e-34	0.220672	0.951	0.978	7.39086e-30	GO
RP11-23P13.6	7.30398e-34	0.106731	0.405	0.271	1.32494e-29	GO
CTSW	1.68171e-32	0.106876	0.676	0.772	3.05062e-28	GO
XIST	3.35281e-32	0.144099	0.786	0.627	6.082e-28	GO
H1FX	3.19783e-28	0.122191	0.721	0.828	5.80086e-24	GO
RP11-347P5.1	7.45771e-26	0.137572	0.764	0.866	1.35283e-21	GO
YWHAQ	5.91854e-25	0.118925	0.795	0.889	1.07362e-20	GO
TNFAIP3	6.49035e-21	0.144538	0.833	0.871	1.17735e-16	GO
MALAT1	8.83324e-18	0.106245	1	1	1.60235e-13	GO
DUSP10	6.28448e-17	0.157027	0.739	0.805	1.14e-12	GO
MYOM2	1.95355e-11	0.491272	0.822	0.807	3.54374e-07	GO
PPP1R15A	2.95334e-10	0.145685	0.906	0.88	5.35736e-06	GO
KLRB1	4.98673e-10	0.170168	0.806	0.841	9.04593e-06	GO
GZMA	8.83341e-10	0.208966	0.841	0.786	1.60238e-05	GO
HLA-DRB1	8.87627e-09	0.313141	0.89	0.859	0.000161016	GO
DUSP1	1.66082e-07	0.140984	0.963	0.956	0.00301272	GO
HLA-DPA1	4.80918e-07	0.263771	0.888	0.864	0.00872386	GO

## Sheet:  CT1- SELL+ CCR7+
gene	p_val	avg_logFC	pct.1	pct.2	p_val_adj	cluster
CXCL8	0	9.20886	1	0.885	0	GH
FCN1	0	5.28851	1	0.832	0	GH
IL1B	0	2.8987	1	0.865	0	GH
IGKC	0	1.96586	1	0.875	0	GH
ABO	0	0.639363	1	0.501	0	GH
CXCL2	0	0.378055	1	0.836	0	GH
S100A9	0	0.323552	1	0.902	0	GH
EGR1	0	0.242536	1	0.838	0	GH
AQP3	0	0.20383	0.914	0.467	0	GH
LYZ	0	0.202628	1	0.855	0	GH
PIK3R1	0	0.149354	0.868	0.436	0	GH
SPI1	0	0.135829	1	0.822	0	GH
PKM	0	0.127951	0.616	0.818	0	GH
S100A11	0	0.121063	0.466	0.943	0	GH
NR3C1	0	0.108593	1	0.479	0	GH
TSPO	0	0.107213	0.927	0.751	0	GH
TRBC1	0	0.103348	1	0.774	0	GH
POLR2J3	0	0.103155	1	0.683	0	GH
MAL	0	0.100979	1	0.696	0	GH
S100A4	1.22998e-201	0.109629	0.984	0.894	2.23118e-197	GH
COTL1	6.77953e-191	0.192006	0.941	0.814	1.22981e-186	GH
RGS1	3.57738e-190	0.130189	0.939	0.833	6.48937e-186	GH
MARCKSL1	2.54036e-170	0.107814	0.545	0.606	4.60822e-166	GH
SRSF5	1.70132e-139	0.113965	0.97	0.962	3.08619e-135	GH
RP11-138A9.1	6.27455e-134	0.108206	0.818	0.673	1.1382e-129	GH
EID1	7.16677e-133	0.129312	0.936	0.831	1.30005e-128	GH
TRAC	9.51463e-116	0.111592	0.983	0.99	1.72595e-111	GH
VIM	3.53656e-74	0.133822	0.992	0.967	6.41532e-70	GH
ACTB	4.33629e-48	0.119125	0.998	0.998	7.86603e-44	GH
NFKBIA	5.04168e-43	0.103498	0.943	0.975	9.14561e-39	GH
ALOX5AP	2.52056e-39	0.10696	0.868	0.808	4.5723e-35	GH
CCL3L3	0	5.09372	0.872	1	0	GO
S100A8	0	2.27167	0.864	1	0	GO
HLA-DRB5	0	1.389	0.508	0.775	0	GO
SULF2	0	1.15453	0.922	0.123	0	GO
SOX4	0	0.866771	0.669	0.327	0	GO
ARHGEF10	0	0.316301	0.846	0.306	0	GO
UTS2	0	0.314843	0.409	0.058	0	GO
FCGR3A	0	0.232342	0.915	0.013	0	GO
GNLY	0	0.184169	0.929	0.279	0	GO
XXbac-BPG299F13.17	0	0.178188	0.946	0.292	0	GO
AC004556.1	0	0.171032	0.376	0.807	0	GO
CENPK	0	0.152773	0.588	0.157	0	GO
CSF3R	0	0.1526	0.824	1	0	GO
PATL2	0	0.149418	0.921	0.067	0	GO
KLF2	0	0.148207	0.953	1	0	GO
GZMB	0	0.142047	0.915	0.063	0	GO
FGFBP2	0	0.138839	0.917	0.106	0	GO
PRF1	0	0.130762	0.917	0.085	0	GO
EREG	0	0.127874	0.828	1	0	GO
FHIT	0	0.118139	0.92	0.506	0	GO
CCL4L2	0	0.116828	0.765	0.775	0	GO
SLC2A3	0	0.111944	0.826	1	0	GO
GADD45A	0	0.104481	0.573	1	0	GO
PLAC8	0	0.104265	0.932	0.721	0	GO
ERAP2	0	0.101525	0.787	1	0	GO
SNHG25	0	0.1014	0.876	1	0	GO
SMN2	9.86301e-277	0.126914	0.454	0.264	1.78915e-272	GO
CTSW	2.94603e-276	0.266543	0.823	0.804	5.34409e-272	GO
EIF1AX	1.32936e-274	0.11498	0.795	0.624	2.41145e-270	GO
FOS	2.95355e-254	0.141144	0.956	1	5.35774e-250	GO
YPEL5	4.06371e-224	0.139633	0.886	0.931	7.37157e-220	GO
KLF6	5.98831e-216	0.176409	0.859	0.929	1.08628e-211	GO
SRGN	1.84116e-214	0.11255	0.855	0.936	3.33987e-210	GO
LRRN3	1.2345e-181	0.113383	0.519	0.347	2.23937e-177	GO
EFHD2	1.34898e-133	0.124143	0.769	0.793	2.44704e-129	GO
APOBEC3G	8.53586e-111	0.140721	0.765	0.814	1.54841e-106	GO
ARL4A	3.16301e-109	0.12271	0.776	0.84	5.7377e-105	GO
MYOM2	1.20843e-101	0.347206	0.916	0.838	2.19209e-97	GO
TOMM7	6.8983e-91	0.105519	0.999	1	1.25135e-86	GO
MYADM	3.40937e-77	0.124127	0.796	0.834	6.1846e-73	GO
TUBA1A	1.05621e-56	0.128541	0.916	0.929	1.91597e-52	GO
AIF1	7.57297e-39	0.233261	0.568	0.577	1.37374e-34	GO
PPP1R15A	4.9868e-35	0.10499	0.897	0.886	9.04606e-31	GO
DUSP1	1.0143e-33	0.106155	0.966	0.96	1.83994e-29	GO
