# Supplementary material for: A novel CD4+ CTL subtype characterized by chemotaxis and inflammation is involved in the pathogenesis of Graves’ orbitopathy
Source: Cell Mol Immunol. 2021 Jan 29;18(3):735–45. doi: 10.1038/s41423-020-00615-2 (PMC8027210; doi:10.1038/s41423-020-00615-2)
Supplement: Supplementary file 5 — Supplementary File 3 [file 41423_2020_615_MOESM5_ESM.xlsx]

## Sheet: CT6- KLRG1+ GZMB+
gene	p_val	avg_logFC	pct.1	pct.2	p_val_adj	cluster
DCK	0	0.192174	0.707	0.19	0	after
2019-03-07	0	0.189812	0.696	0.16	0	after
TRAM1	0	0.186166	0.932	0.467	0	after
PTGER4	0	0.183789	0.927	0.465	0	after
ADD3	0	0.180167	0.924	0.456	0	after
TC2N	0	0.171927	0.748	0.269	0	after
GCC2	0	0.167062	0.827	0.426	0	after
ARHGAP9	0	0.159097	0.75	0.24	0	after
SDHD	0	0.152911	0.906	0.358	0	after
TMC8	0	0.149239	0.733	0.239	0	after
SUCLG2	0	0.149201	0.902	0.303	0	after
CDC42SE1	0	0.148111	0.934	0.487	0	after
CLNS1A	0	0.143889	0.861	0.342	0	after
FUBP1	0	0.138535	0.725	0.178	0	after
ORMDL1	0	0.137679	0.793	0.357	0	after
MDH1	0	0.13296	0.915	0.391	0	after
PSMC6	0	0.132706	0.717	0.152	0	after
PTP4A1	0	0.131759	0.901	0.39	0	after
LSM14A	0	0.13111	0.914	0.414	0	after
LSM5	0	0.130938	0.912	0.401	0	after
GABARAPL1	0	0.128324	0.899	0.322	0	after
SHOC2	0	0.125982	0.713	0.159	0	after
OXNAD1	0	0.122211	0.904	0.306	0	after
ALG13	0	0.120973	0.9	0.314	0	after
LINC01089	0	0.11816	0.891	0.232	0	after
OCIAD1	0	0.117549	0.916	0.413	0	after
UBAC2	0	0.116914	0.898	0.288	0	after
SOX4	0	0.116596	1	0.454	0	after
VPS13C	0	0.115709	0.704	0.136	0	after
HECTD1	0	0.115474	0.721	0.207	0	after
PCMTD2	0	0.115169	0.677	0.073	0	after
RASSF5	0	0.114708	0.917	0.399	0	after
NUCB2	0	0.114026	1	0.604	0	after
MBNL1	0	0.113369	0.804	0.462	0	after
CAPZA2	0	0.113354	0.913	0.388	0	after
TRIAP1	0	0.113308	0.898	0.29	0	after
DGUOK	0	0.112871	1	0.634	0	after
TAF9	0	0.112541	0.903	0.33	0	after
TIAL1	0	0.111266	0.904	0.306	0	after
EWSR1	0	0.11061	0.752	0.289	0	after
MFNG	0	0.110103	0.919	0.41	0	after
TARDBP	0	0.110083	0.904	0.271	0	after
CTB-31O20.2	0	0.109768	0.909	0.36	0	after
CHI3L2	0	0.109608	0.882	0.188	0	after
RP11-488L18.10	0	0.109134	0.887	0.168	0	after
ATXN10	0	0.108859	1	0.534	0	after
NT5C3A	0	0.108637	0.904	0.31	0	after
CCNC	0	0.107319	0.703	0.126	0	after
WDR43	0	0.107294	0.898	0.265	0	after
EEF1G	0	0.106017	0.937	0.509	0	after
MPHOSPH10	0	0.105892	0.902	0.276	0	after
ZNF302	0	0.105165	1	0.475	0	after
MORC3	0	0.104515	0.892	0.228	0	after
RNF138	0	0.103832	0.895	0.302	0	after
PPP1CB	0	0.102828	0.918	0.372	0	after
ZFR	0	0.102291	0.699	0.117	0	after
ESCO1	0	0.102081	0.703	0.111	0	after
SMPD1	0	0.101871	1	0.478	0	after
ITGA4	0	0.10167	0.782	0.316	0	after
AP2S1	5.08887615216484e-322	0.109597	1	0.641	9.11468607614244e-318	after
CCM2	6.5221605907503e-320	0.115029	0.856	0.36	1.16818418340929e-315	after
CSDE1	1.26139900039729e-319	0.180802	0.818	0.468	2.25929174961158e-315	after
DGCR6L	0	0.117555	0.858	0.377	3.33857e-305	after
STK17A	5.76133e-307	0.127839	0.937	0.536	1.03191e-302	after
NDFIP1	2.95016e-304	0.102508	0.934	0.538	5.28403e-300	after
GPR183	4.00929e-302	0.14551	0.882	0.421	7.18104e-298	after
CELF2	3.03784e-298	0.158691	0.84	0.521	5.44107e-294	after
IKZF1	2.5197e-297	0.118628	0.925	0.543	4.51304e-293	after
SRP9	2.0488e-291	0.106393	0.937	0.562	3.66961e-287	after
EIF4G2	1.22276e-290	0.167378	0.945	0.588	2.19008e-286	after
2019-09-15	2.38394e-285	0.102839	0.934	0.582	4.26987e-281	after
2019-09-01	4.80958e-285	0.118873	0.932	0.574	8.61443e-281	after
HNRNPH1	6.5341e-281	0.138111	0.882	0.452	1.17032e-276	after
ARHGEF1	2.54193e-279	0.111868	0.936	0.609	4.55285e-275	after
HNRNPM	2.10756e-278	0.11489	0.95	0.627	3.77485e-274	after
ERH	1.76582e-275	0.130079	0.946	0.61	3.16276e-271	after
TRDC	8.84792e-267	0.112515	0.898	0.416	1.58475e-262	after
RBX1	9.81867e-267	0.103983	1	0.704	1.75862e-262	after
TMEM204	2.41535e-265	0.101266	0.937	0.494	4.32613e-261	after
TMEM123	2.87755e-265	0.219452	0.788	0.42	5.15398e-261	after
TAF7	1.97365e-264	0.112801	0.949	0.613	3.53501e-260	after
STK17B	1.6805e-255	0.163808	0.952	0.625	3.00994e-251	after
COX7A2L	1.17311e-250	0.136437	1	0.715	2.10115e-246	after
ARHGAP15	7.7212e-250	0.147609	0.891	0.505	1.38294e-245	after
C1orf162	9.46053e-248	0.14736	0.945	0.535	1.69448e-243	after
OCIAD2	1.39419e-244	0.148139	0.892	0.537	2.49713e-240	after
EIF4B	2.27868e-240	0.197591	0.862	0.618	4.08134e-236	after
SFT2D1	2.66256e-238	0.129311	0.949	0.552	4.76892e-234	after
GPATCH8	9.18669e-238	0.130498	0.364	0.692	1.64543e-233	after
CLEC2D	2.18016e-237	0.12671	0.936	0.659	3.90489e-233	after
PAIP2	2.9775e-233	0.142446	0.959	0.682	5.33301e-229	after
EIF3L	2.39079e-225	0.100291	0.896	0.68	4.28215e-221	after
ATP5G1	1.97461e-223	0.110692	0.952	0.586	3.53673e-219	after
NSMCE1	3.51092e-222	0.120636	0.948	0.574	6.2884e-218	after
RSL24D1	1.31796e-221	0.103796	0.96	0.705	2.3606e-217	after
SELL	1.78677e-221	0.131655	0.94	0.575	3.20029e-217	after
IL16	1.76986e-214	0.144988	0.951	0.589	3.16999e-210	after
GHITM	6.45265e-211	0.113138	0.898	0.595	1.15573e-206	after
PRR4	1.45702e-204	0.10022	0.803	0.362	2.60967e-200	after
NR4A1	2.12858e-203	0.691932	0.349	0.8	3.8125e-199	after
FBXL3	3.02902e-202	0.1123	0.897	0.502	5.42529e-198	after
HMGN2	1.28802e-196	0.122264	0.908	0.73	2.30698e-192	after
NDUFS8	9.52485e-194	0.112679	0.951	0.619	1.706e-189	after
KIF2A	1.17463e-193	0.110325	0.831	0.419	2.10389e-189	after
MFSD14A	8.2098e-190	0.112804	0.9	0.523	1.47046e-185	after
HNRNPK	2.41102e-189	0.109576	0.97	0.787	4.31838e-185	after
THAP1	5.47581e-187	0.101043	0.792	0.375	9.80772e-183	after
APBA2	9.66964e-186	0.13797	0.798	0.372	1.73193e-181	after
CFDP1	1.39235e-180	0.111297	0.905	0.539	2.49384e-176	after
TTC32	1.49976e-179	0.107796	0.798	0.392	2.68622e-175	after
C11orf31	3.67193e-177	0.147888	0.965	0.675	6.57679e-173	after
UBE2V2	1.87148e-173	0.10625	0.806	0.409	3.352e-169	after
TNFAIP8	1.69351e-171	0.178376	0.959	0.66	3.03325e-167	after
SLC2A14	1.26328e-167	2.61128	0.816	0.466	2.26267e-163	after
RABGGTB	1.13765e-163	0.160231	0.899	0.568	2.03764e-159	after
EIF4A2	3.07067e-156	0.116874	0.984	0.832	5.49987e-152	after
SH3BP5	2.09022e-151	0.124118	0.918	0.602	3.74379e-147	after
CD7	1.22982e-145	0.352365	0.958	0.69	2.20274e-141	after
S100A8	2.39944e-139	2.47129	0.914	0.769	4.29764e-135	after
NDUFA12	6.44242e-138	0.108958	0.964	0.731	1.1539e-133	after
PPP1R7	4.80168e-136	0.120833	0.837	0.509	8.60028e-132	after
EREG	2.99199e-135	1.99691	0.88	0.71	5.35895e-131	after
UTY	2.99604e-132	0.106206	0.69	0.325	5.36621e-128	after
DAD1	1.77637e-129	0.123581	0.969	0.756	3.18165e-125	after
LBH	1.99547e-128	0.127223	1	0.841	3.57408e-124	after
HMGN3	4.66982e-121	0.175065	0.848	0.54	8.36412e-117	after
ACTR3	3.2563e-115	0.14377	0.94	0.707	5.83236e-111	after
GZMK	5.47746e-113	0.147424	0.874	0.599	9.81067e-109	after
ISG20	6.19424e-109	0.192802	0.742	0.849	1.10945e-104	after
GLRX	1.45012e-102	0.149006	0.833	0.556	2.59732e-98	after
STIM2	1.01813e-101	0.115289	0.701	0.384	1.82357e-97	after
CNTRL	7.30798e-99	0.124519	0.708	0.393	1.30893e-94	after
C6orf48	4.84192e-97	0.128223	0.949	0.752	8.67237e-93	after
HNRNPA2B1	2.69514e-96	0.139964	0.949	0.87	4.82727e-92	after
PIN4	7.16766e-96	0.102926	0.709	0.405	1.2838e-91	after
ARHGEF3	3.03451e-90	0.130591	0.712	0.417	5.43511e-86	after
SLC1A7	8.03931e-87	0.669021	0.456	0.736	1.43992e-82	after
S100A9	1.34062e-86	1.61	0.933	0.838	2.40119e-82	after
LINC00861	2.26402e-82	0.163269	0.767	0.507	4.05509e-78	after
MGAT4A	1.47713e-79	0.163342	0.937	0.756	2.64569e-75	after
DOCK8	8.84177e-78	0.109805	0.741	0.481	1.58365e-73	after
SF3B1	7.32628e-76	0.139737	0.806	0.577	1.31221e-71	after
TRAF3IP3	3.79437e-75	0.148398	0.92	0.751	6.7961e-71	after
NOSIP	4.29159e-75	0.138238	0.875	0.645	7.68666e-71	after
EIF3E	2.07928e-74	0.114402	0.935	0.83	3.7242e-70	after
EVI2B	2.65195e-74	0.102682	0.851	0.644	4.74991e-70	after
TYROBP	1.70348e-71	3.15548	0.907	0.728	3.0511e-67	after
BCLAF1	6.61534e-71	0.146454	0.839	0.629	1.18487e-66	after
PSMA3-AS1	2.18608e-70	0.105433	0.771	0.541	3.91549e-66	after
PA2G4	3.58268e-69	0.116386	0.79	0.565	6.41694e-65	after
SSBP1	5.38036e-68	0.129044	0.839	0.637	9.63676e-64	after
FCER1G	1.10172e-65	0.396513	0.89	0.713	1.9733e-61	after
S100A12	3.04897e-64	0.189897	0.881	0.708	5.46101e-60	after
PTPN6	5.31652e-64	0.169385	0.95	0.784	9.52242e-60	after
TAX1BP1	1.44366e-59	0.12591	0.81	0.613	2.58574e-55	after
CDC42	8.22753e-57	0.116396	0.983	0.903	1.47363e-52	after
SULF2	9.45656e-55	0.124514	0.782	0.606	1.69376e-50	after
VIPR2	3.69572e-53	0.126822	0.434	0.449	6.61941e-49	after
MNDA	1.6645e-47	0.105071	0.878	0.698	2.98128e-43	after
FAM118A	1.04063e-43	0.110978	0.949	0.818	1.86388e-39	after
EVL	6.00512e-41	0.115573	0.94	0.851	1.07558e-36	after
CMC1	2.78825e-40	0.136652	0.955	0.835	4.99403e-36	after
AC006129.2	1.35922e-38	0.137893	0.789	0.623	2.4345e-34	after
ZFP14	3.3322e-38	0.123683	0.796	0.625	5.9683e-34	after
GNLY	4.56995e-38	0.807443	0.937	0.9	8.18524e-34	after
TTC14	1.48799e-37	0.176903	0.851	0.685	2.66513e-33	after
ITM2B	1.26874e-35	0.14253	0.995	0.966	2.27244e-31	after
LRBA	1.34776e-34	0.105772	0.797	0.628	2.41397e-30	after
PABPC1	8.87191e-34	0.230984	0.984	0.932	1.58905e-29	after
GABPB1	2.62891e-32	0.106589	0.88	0.741	4.70864e-28	after
KLRD1	2.0059e-29	4.34393	0.676	0.803	3.59276e-25	after
CYTIP	4.18745e-29	0.142533	0.825	0.756	7.50015e-25	after
PRMT2	2.77407e-28	0.181068	0.903	0.782	4.96863e-24	after
SCML4	4.50382e-27	0.103618	0.798	0.648	8.06679e-23	after
EXOSC1	1.27347e-26	0.115639	0.81	0.664	2.28091e-22	after
STMN1	1.44057e-25	0.181177	0.453	0.526	2.58021e-21	after
GPR18	4.69582e-25	0.121263	0.376	0.468	8.41069e-21	after
GABPB1-AS1	1.17747e-23	0.149136	0.827	0.891	2.10896e-19	after
CCL3L3	3.43908e-23	11.1847	0.902	0.802	6.15974e-19	after
ARHGAP30	1.31565e-20	0.149859	0.853	0.742	2.35646e-16	after
MALAT1	4.03825e-19	0.104424	1	1	7.2329e-15	after
N4BP2L2	3.31523e-18	0.141431	0.945	0.872	5.9379e-14	after
MAPK1	3.57974e-18	0.10827	0.434	0.507	6.41167e-14	after
POLR2J3	6.20679e-18	0.100024	0.874	0.778	1.1117e-13	after
LDHB	1.82228e-16	0.202455	0.93	0.865	3.26389e-12	after
IFI16	3.28818e-16	0.109596	0.848	0.748	5.88946e-12	after
TMBIM4	2.11949e-15	0.10123	0.846	0.749	3.79622e-11	after
EEF2	2.4308e-15	0.113353	0.982	0.96	4.35381e-11	after
NPM1	4.99518e-15	0.118993	0.975	0.967	8.94687e-11	after
PNKD	2.34521e-14	0.146991	0.766	0.666	4.20051e-10	after
ARGLU1	2.52684e-13	0.144797	0.885	0.803	4.52581e-09	after
HMGB1	3.54307e-13	0.117508	0.977	0.957	6.34599e-09	after
GIMAP1	4.80566e-11	0.120037	0.539	0.59	8.60742e-07	after
AREG	1.73865e-10	0.224155	0.332	0.263	3.1141e-06	after
RP11-65I12.1	3.04959e-07	0.902716	0.653	0.57	0.00546213	after
CD2	9.2467e-07	0.147537	0.971	0.953	0.0165618	after
HSPA1B	0	1.74768	1	0.53	0	before
PROK2	0	0.255732	1	0.508	0	before
TMEM238	0	0.23931	1	0.435	0	before
ITM2C	0	0.153302	0.311	0.901	0	before
LLGL2	0	0.116884	1	0.485	0	before
ANKRD13D	0	0.115089	1	0.554	0	before
CXCL8	0	0.110388	0.795	0.897	0	before
SH2D2A	0	0.106243	0.275	0.891	0	before
BATF	0	0.104679	0.886	0.351	0	before
DFNB31	1.97626258336499e-323	0.111926	0.47	0.888	3.53968391306503e-319	before
ATG2A	1.44785937513777e-319	0.14169	0.904	0.402	2.59326092680927e-315	before
CREM	5.52242172078441e-317	0.175865	0.568	0.917	9.89120954409695e-313	before
ZBTB38	7.00610885416848e-315	0.139573	0.916	0.426	1.25486415687012e-310	before
PRKCB	6.66543e-299	0.131802	1	0.592	1.19384e-294	before
BCL7C	4.3831e-290	0.167595	1	0.605	7.85057e-286	before
YPEL3	1.64202e-258	0.1023	1	0.657	2.94103e-254	before
CISH	2.57712e-245	0.142794	0.456	0.814	4.61589e-241	before
SLA	4.46988e-240	0.194243	0.763	0.376	8.006e-236	before
MIR4435-2HG	3.34997e-238	0.268362	0.701	0.275	6.00013e-234	before
MAF	2.49068e-237	0.197481	0.701	0.289	4.46105e-233	before
CYCS	1.56763e-231	0.101807	0.736	0.959	2.80778e-227	before
LAIR2	3.69713e-230	0.328128	0.787	0.416	6.62194e-226	before
SPOCK2	8.0175e-227	0.154988	0.708	0.937	1.43601e-222	before
S1PR4	1.36151e-224	0.101728	0.648	0.963	2.43859e-220	before
HLA-DPA1	1.23963e-222	0.249607	0.96	0.63	2.22031e-218	before
NFKB2	6.98849e-222	0.123523	0.786	0.325	1.25171e-217	before
IQGAP2	2.58848e-218	0.160355	0.724	0.378	4.63624e-214	before
PIM3	1.87687e-212	0.109688	0.818	0.382	3.36166e-208	before
MIAT	3.6066e-208	0.217113	0.731	0.345	6.45978e-204	before
RP1-313I6.12	9.79555e-204	0.209429	0.759	0.304	1.75448e-199	before
SLAMF1	1.7358e-197	0.111083	0.504	0.824	3.10899e-193	before
CALR	2.71171e-194	0.285758	0.796	0.929	4.85694e-190	before
CTSZ	6.66647e-194	0.106209	0.717	0.277	1.19403e-189	before
HLA-DRA	9.1735e-188	0.571666	0.674	0.31	1.64307e-183	before
ZC3H12A	5.61523e-187	0.140299	0.789	0.367	1.00574e-182	before
PPP1R14B	1.69612e-178	0.138221	0.731	0.313	3.03793e-174	before
DBI	1.86587e-178	0.124377	0.851	1	3.34197e-174	before
CD83	2.07624e-177	0.102831	0.787	0.372	3.71876e-173	before
PER1	6.17421e-173	0.108747	0.606	0.9	1.10586e-168	before
MYO1F	1.64549e-172	0.260771	0.961	0.725	2.94723e-168	before
KLRB1	1.45449e-171	0.457402	0.75	0.96	2.60514e-167	before
RHOB	6.09763e-170	0.574949	0.745	0.336	1.09215e-165	before
ABHD17A	1.38802e-168	0.212974	1	0.792	2.48608e-164	before
HBA1	4.30255e-167	0.383134	0.736	0.433	7.7063e-163	before
SERTAD1	6.85635e-165	0.162911	0.862	0.484	1.22804e-160	before
JMY	2.64027e-160	0.153436	0.743	0.349	4.72899e-156	before
CD81	2.12832e-159	0.21013	1	0.845	3.81203e-155	before
COL6A2	6.97439e-159	0.113724	0.705	0.311	1.24918e-154	before
DENND3	1.08835e-153	0.120906	0.747	0.345	1.94935e-149	before
BIRC3	1.71435e-148	0.129335	0.848	0.505	3.07058e-144	before
GZMM	1.58533e-146	0.177171	0.906	1	2.83948e-142	before
CTD-3252C9.4	4.93966e-145	0.223378	0.915	0.606	8.84742e-141	before
ADGRG5	3.529e-143	0.101519	0.606	0.236	6.32079e-139	before
TGFB1	1.39553e-141	0.15584	1	0.819	2.49953e-137	before
LPCAT1	2.29327e-140	0.105775	0.74	0.364	4.10748e-136	before
IFNG	3.1627e-138	0.307164	0.789	0.424	5.66472e-134	before
SSBP4	5.35952e-137	0.138627	0.845	0.525	9.59943e-133	before
IKZF3	1.09516e-132	0.110338	0.717	0.378	1.96154e-128	before
MAP3K8	5.62568e-132	0.155169	0.814	0.457	1.00762e-127	before
HBA2	7.48703e-132	0.149687	0.725	0.432	1.341e-127	before
GNAI2	1.67318e-131	0.200973	1	0.846	2.99683e-127	before
APMAP	4.16429e-131	0.122527	0.747	0.41	7.45867e-127	before
PMAIP1	1.60277e-129	0.31551	0.889	0.582	2.87072e-125	before
CD79B	2.45332e-129	0.108649	0.412	0.693	4.39415e-125	before
EGR1	1.1574e-128	2.96344	0.775	0.885	2.07303e-124	before
HLA-B	4.75291e-128	0.222818	1	1	8.51293e-124	before
IER5	8.70343e-127	0.345215	0.892	0.625	1.55887e-122	before
CD74	1.53096e-125	0.163179	0.819	0.934	2.74211e-121	before
IFITM2	3.41022e-123	0.129901	0.893	0.983	6.10804e-119	before
ZBTB7A	1.90515e-122	0.170887	0.763	0.428	3.41231e-118	before
UBE2S	5.51089e-122	0.130391	0.756	0.442	9.87056e-118	before
UTS2	7.57278e-121	0.244794	0.683	0.382	1.35636e-116	before
RHOC	6.83551e-117	0.177159	0.789	0.45	1.22431e-112	before
PDCD1	5.59989e-114	0.112141	0.429	0.698	1.003e-109	before
MYO1G	3.15352e-111	0.159851	0.848	0.576	5.64826e-107	before
GNAS	2.69647e-108	0.135667	1	0.871	4.82965e-104	before
CCND2	4.24211e-108	0.133121	0.449	0.692	7.59804e-104	before
MT1E	5.31188e-108	0.208749	0.771	0.444	9.5141e-104	before
HLA-C	1.72449e-104	0.208241	1	1	3.08873e-100	before
LYZ	1.81882e-103	0.547083	0.761	0.897	3.25769e-99	before
FMNL1	8.60915e-103	0.130716	0.847	0.613	1.54198e-98	before
TBX21	2.99228e-102	0.117194	0.745	0.428	5.35947e-98	before
CCL5	5.56691e-99	0.230232	0.977	0.99	9.97089e-95	before
HLA-DRB1	4.3891e-97	0.497106	0.873	0.672	7.86131e-93	before
ZNF683	2.89676e-96	1.78893	0.503	0.456	5.18839e-92	before
SPON2	9.61042e-91	0.343713	0.836	0.561	1.72132e-86	before
FASLG	1.69717e-89	0.122655	0.728	0.448	3.0398e-85	before
LINC00152	5.43729e-89	0.227152	0.729	0.512	9.73874e-85	before
HLA-DRB5	3.03409e-87	0.311109	0.783	0.516	5.43435e-83	before
ADGRE5	5.55674e-87	0.139571	0.849	0.59	9.95267e-83	before
RP5-1171I10.5	2.2006e-86	0.221742	0.752	0.461	3.94149e-82	before
B2M	2.29278e-84	0.116325	1	1	4.1066e-80	before
SERTAD3	7.77855e-83	0.153032	0.749	0.46	1.39322e-78	before
CD82	7.91399e-76	0.130601	0.631	0.796	1.41748e-71	before
SSBP3	2.61382e-71	0.113568	0.782	0.531	4.68161e-67	before
SH3BGRL3	3.28897e-70	0.287196	0.997	0.997	5.89088e-66	before
HLA-DQA1	5.17931e-68	0.206502	0.783	0.527	9.27667e-64	before
NKG7	1.25009e-67	0.357544	0.989	0.992	2.23904e-63	before
ACTN4	2.88016e-67	0.149162	0.474	0.281	5.15866e-63	before
LGALS1	6.45118e-67	0.505891	0.919	0.943	1.15547e-62	before
PLK3	1.41861e-65	0.159001	0.718	0.863	2.54086e-61	before
EFHD2	4.38134e-65	0.333669	0.876	0.751	7.84742e-61	before
ADGRG1	1.00471e-64	0.227894	0.796	0.551	1.79953e-60	before
GZMH	2.98024e-64	0.20634	0.978	0.98	5.33791e-60	before
F2R	5.33543e-64	0.110587	0.792	0.545	9.5563e-60	before
PPP2R5C	7.85664e-64	0.10625	0.893	0.971	1.4072e-59	before
SLAMF7	1.2507e-63	0.122621	0.748	0.492	2.24012e-59	before
JUND	1.40792e-63	0.211674	0.958	0.841	2.52173e-59	before
JUN	1.99635e-63	0.400633	0.994	0.899	3.57566e-59	before
DUSP4	1.24363e-61	0.10847	0.618	0.803	2.22746e-57	before
S1PR5	1.80045e-61	0.182483	0.803	0.562	3.22479e-57	before
S100A11	4.83165e-61	0.116061	0.837	0.935	8.65396e-57	before
CST7	9.59644e-61	0.404689	0.983	0.936	1.71882e-56	before
TTC38	9.68362e-60	0.116662	0.782	0.542	1.73443e-55	before
CD320	1.82529e-58	0.203157	0.509	0.366	3.26928e-54	before
FYN	9.28834e-58	0.104715	0.862	0.665	1.66363e-53	before
S100A4	5.4462e-57	0.333105	0.996	0.995	9.75469e-53	before
CAPNS1	2.02253e-56	0.15294	0.819	0.608	3.62256e-52	before
PRSS23	4.40742e-56	0.116814	0.82	0.594	7.89412e-52	before
KLF2	6.84568e-56	0.229334	0.985	0.895	1.22613e-51	before
BTG2	2.03632e-54	0.208944	0.863	0.697	3.64725e-50	before
CHST12	3.13518e-53	0.182299	0.86	0.662	5.61542e-49	before
TNFAIP3	3.74259e-53	0.201389	0.947	0.985	6.70336e-49	before
RUNX3	6.57463e-53	0.268667	0.87	0.73	1.17758e-48	before
FCGR3A	2.98796e-52	0.107956	0.768	0.55	5.35174e-48	before
MATK	5.21093e-52	0.225744	0.835	0.631	9.33329e-48	before
FGFBP2	1.99283e-50	0.251041	0.976	0.96	3.56936e-46	before
ANXA2	1.99403e-49	0.186515	0.709	0.801	3.5715e-45	before
NFKBIA	8.4421e-49	0.255563	0.996	0.912	1.51207e-44	before
TNF	1.28733e-48	0.662901	0.525	0.304	2.30574e-44	before
CLIC1	2.19961e-47	0.163769	0.877	0.779	3.93972e-43	before
RGCC	1.24312e-45	0.180527	0.853	0.933	2.22656e-41	before
C12orf75	1.40388e-44	0.284607	0.755	0.738	2.51449e-40	before
FCRL6	3.83022e-44	0.141986	0.802	0.601	6.86031e-40	before
CALM1	7.34828e-44	0.103112	0.987	0.996	1.31615e-39	before
CD52	2.61957e-43	0.242515	1	1	4.69191e-39	before
CD99	7.39018e-43	0.188701	0.979	0.895	1.32366e-38	before
BCL3	5.30609e-42	0.10783	0.477	0.271	9.50374e-38	before
FOSL2	6.90342e-42	0.136987	0.554	0.344	1.23647e-37	before
KLF6	2.00612e-41	0.30207	0.974	0.913	3.59316e-37	before
CTSW	1.35917e-40	0.225293	0.925	0.791	2.43442e-36	before
DUSP2	5.33823e-39	0.342162	0.927	0.821	9.56131e-35	before
GZMA	1.34069e-38	0.249606	0.981	0.916	2.4013e-34	before
GALM	1.78335e-38	0.107335	0.676	0.803	3.19415e-34	before
TESC	1.12354e-37	0.10196	0.241	0.35	2.01238e-33	before
GZMB	2.21119e-37	0.171589	0.915	0.827	3.96047e-33	before
CDC42EP3	2.547e-37	0.139691	0.558	0.362	4.56193e-33	before
RAB29	2.68784e-37	0.129488	0.594	0.399	4.81419e-33	before
HLA-A	5.3465e-36	0.137448	1	1	9.57611e-32	before
LGR6	1.1855e-35	0.110042	0.432	0.321	2.12335e-31	before
JMJD6	1.79042e-35	0.107659	0.476	0.576	3.20681e-31	before
TRGC2	2.6654e-35	0.352341	0.879	0.787	4.77399e-31	before
EML4	5.47292e-35	0.158744	0.583	0.55	9.80254e-31	before
YWHAQ	4.10436e-34	0.148951	0.929	0.973	7.35131e-30	before
C20orf24	8.24942e-34	0.178503	0.543	0.566	1.47755e-29	before
LYN	1.14169e-33	0.339009	0.435	0.342	2.04488e-29	before
MT-ATP6	2.99836e-33	0.163977	1	0.999	5.37037e-29	before
YME1L1	4.18382e-33	0.150731	0.615	0.437	7.49364e-29	before
FOS	9.05275e-31	0.243131	0.919	0.956	1.62144e-26	before
DUSP1	2.03522e-30	0.259667	0.993	0.943	3.64529e-26	before
IER2	2.45307e-30	0.26023	0.935	0.833	4.3937e-26	before
HLA-DPB1	8.45623e-30	0.257642	0.897	0.925	1.5146e-25	before
ANXA1	1.02651e-29	0.180173	0.976	0.992	1.83859e-25	before
KIF19	3.8387e-29	0.190013	0.51	0.364	6.87549e-25	before
IRF1	1.16392e-27	0.172216	0.887	0.752	2.0847e-23	before
FLNA	1.52006e-27	0.281727	0.82	0.686	2.72258e-23	before
ZEB2	1.75942e-26	0.33206	0.713	0.657	3.15129e-22	before
CCL3	2.33309e-26	0.289413	0.823	0.916	4.17879e-22	before
S100A10	1.32557e-24	0.162674	0.99	0.987	2.37422e-20	before
CDKN2D	1.73334e-24	0.149746	0.653	0.5	3.10458e-20	before
HLA-DQB1	5.25354e-24	0.179293	0.68	0.764	9.40961e-20	before
ODC1	7.05094e-24	0.103054	0.843	0.911	1.26289e-19	before
AC092580.4	1.30471e-23	0.321431	0.756	0.73	2.33686e-19	before
PRF1	6.57084e-23	0.246981	0.903	0.845	1.1769e-18	before
TUBB4B	1.52353e-22	0.108631	0.846	0.913	2.72879e-18	before
IL32	1.68387e-22	0.150342	0.997	0.996	3.01598e-18	before
DNAJB6	5.42332e-22	0.111338	0.798	0.659	9.71371e-18	before
PFN1	1.06572e-20	0.140942	1	1	1.90882e-16	before
NR4A2	1.30786e-20	0.139288	0.708	0.615	2.34251e-16	before
FTH1	2.04524e-20	0.122492	1	1	3.66324e-16	before
PTPN7	2.7717e-20	0.178019	0.732	0.614	4.9644e-16	before
CCL4	9.6431e-20	0.254956	0.893	0.858	1.72718e-15	before
AKNA	1.44633e-19	0.164648	0.638	0.493	2.59053e-15	before
STAT4	4.86039e-19	0.106113	0.471	0.465	8.70544e-15	before
AHNAK	5.68753e-19	0.202541	0.841	0.82	1.01869e-14	before
PTRH1	6.04282e-19	0.101753	0.485	0.345	1.08233e-14	before
BRD9	8.50856e-19	0.132472	0.586	0.442	1.52397e-14	before
FOSB	1.26474e-18	0.200601	0.948	0.934	2.26528e-14	before
S100A6	6.15379e-18	0.193207	0.995	0.985	1.1022e-13	before
CTSC	1.53809e-17	0.153181	0.775	0.665	2.75487e-13	before
IDS	7.83561e-17	0.160049	0.931	0.951	1.40344e-12	before
PTMS	1.0771e-16	0.206634	0.488	0.381	1.9292e-12	before
TGFBR3	1.31212e-16	0.183339	0.55	0.424	2.35015e-12	before
METRNL	3.75479e-16	0.148035	0.505	0.399	6.7252e-12	before
ITGB2	8.27145e-16	0.131054	0.945	0.954	1.4815e-11	before
ADRB2	9.51799e-16	0.153532	0.519	0.417	1.70477e-11	before
AC004556.1	1.92337e-15	1.44934	0.491	0.367	3.44496e-11	before
TUBA4A	7.47363e-15	0.111763	0.81	0.7	1.3386e-10	before
FAM129A	1.40937e-14	0.134613	0.657	0.717	2.52432e-10	before
FBXO32	3.72748e-14	0.128224	0.893	0.811	6.67628e-10	before
HSP90AA1	5.19165e-14	0.116112	0.976	0.946	9.29876e-10	before
PLEK	7.67189e-14	0.181659	0.628	0.517	1.37411e-09	before
MT2A	1.38368e-13	0.297776	0.779	0.684	2.4783e-09	before
MT-ND1	1.61848e-13	0.130232	0.997	0.999	2.89887e-09	before
MYADM	2.79629e-13	0.100269	0.925	0.962	5.00843e-09	before
KLRG1	2.9407e-13	0.134847	0.659	0.543	5.26709e-09	before
CRIP1	9.01742e-13	0.130183	0.983	0.987	1.61511e-08	before
MT-CO2	1.18555e-12	0.102108	1	1	2.12344e-08	before
MT-ND2	3.4373e-12	0.115674	0.999	1	6.15654e-08	before
NEAT1	1.5367e-11	0.176298	0.937	0.91	2.75239e-07	before
C1orf21	2.24031e-11	0.157452	0.591	0.513	4.01262e-07	before
ABI3	2.35476e-11	0.14335	0.534	0.515	4.21762e-07	before
REL	2.56515e-11	0.137959	0.669	0.561	4.59444e-07	before
JUNB	3.19852e-11	0.112362	0.97	0.995	5.72888e-07	before
HOPX	6.36721e-11	0.160853	0.807	0.726	1.14043e-06	before
TRGC1	1.55052e-10	0.14092	0.48	0.381	2.77714e-06	before
ID2	2.08552e-09	0.17536	0.846	0.856	3.73537e-05	before
VIM	3.31435e-09	0.143031	0.982	0.966	5.93634e-05	before
PREX1	3.69142e-09	0.11526	0.662	0.689	6.6117e-05	before
RNF213	5.97342e-09	0.117667	0.811	0.729	0.00010699	before
CD8A	9.31893e-09	0.24041	0.428	0.338	0.000166911	before
FGR	1.80421e-08	0.123868	0.458	0.383	0.000323152	before
HCST	4.49965e-08	0.134802	0.978	0.977	0.000805932	before
ACTB	3.27884e-07	0.113856	1	1	0.00587274	before
APOBEC3G	3.36111e-07	0.128867	0.703	0.627	0.00602009	before

## Sheet: CT5- KLRG1+ GZMB-
gene	p_val	avg_logFC	pct.1	pct.2	p_val_adj	cluster
S100A12	0	6.55982	0.9	0.682	0	after
FCN1	0	6.43432	0.901	0.693	0	after
EREG	0	0.819267	0.898	0.688	0	after
BHLHE40	0	0.200591	0.948	0.567	0	after
2019-03-07	0	0.184673	0.575	0.182	0	after
ATF7IP2	0	0.174699	0.687	0.365	0	after
THEMIS	0	0.1476	0.912	0.292	0	after
CAMK4	0	0.145456	0.66	0.325	0	after
MDM4	0	0.143104	0.612	0.238	0	after
FOSL1	0	0.142172	0.768	0.678	0	after
SMAD7	0	0.139961	0.927	0.398	0	after
PRKAR1A	0	0.135668	0.605	0.247	0	after
GCC2	0	0.134325	0.756	0.522	0	after
ITGA4	0	0.128668	0.638	0.298	0	after
PPP4R3B	0	0.128637	0.919	0.334	0	after
EEF1G	0	0.128283	0.961	0.598	0	after
ORMDL1	0	0.124904	0.68	0.344	0	after
SHOC2	0	0.124686	0.569	0.164	0	after
ZNF800	0	0.122717	0.579	0.174	0	after
ITM2C	0	0.120691	0.912	0.295	0	after
ABCE1	0	0.118362	0.572	0.137	0	after
SRSF6	0	0.117522	0.923	0.38	0	after
TRAM1	0	0.117481	0.948	0.569	0	after
COA1	0	0.114197	0.919	0.433	0	after
SEC22B	0	0.112985	0.911	0.25	0	after
CPNE1	0	0.111056	0.92	0.379	0	after
EMB	0	0.110121	0.693	0.371	0	after
ZNF92	0	0.109271	0.528	0.082	0	after
COPA	0	0.109249	0.802	0.314	0	after
CD46	0	0.10833	0.558	0.179	0	after
RASSF1	0	0.106881	0.919	0.335	0	after
MEAF6	0	0.105119	0.939	0.447	0	after
LSM14A	0	0.104767	0.931	0.448	0	after
PAPOLA	0	0.104539	0.945	0.541	0	after
VPS13C	0	0.104082	0.563	0.147	0	after
ARRDC3	0	0.103175	0.303	0.831	0	after
ERBB2IP	0	0.102453	0.542	0.126	0	after
MED6	0	0.102211	0.92	0.351	0	after
TRIM8	0	0.102005	0.504	0.06	0	after
ESCO1	0	0.101564	0.545	0.103	0	after
CNOT7	0	0.100254	0.929	0.408	0	after
SATB1	0	0.10002	0.933	0.467	0	after
SPCS2	5.5062776317409e-318	0.110149	0.955	0.599	9.86229386621113e-314	after
NUCB2	1.22921408203025e-317	0.227045	1	0.64	2.20164534232438e-313	after
KDSR	7.84924117217136e-317	0.115118	0.924	0.472	1.40587758634761e-312	after
HSPA1B	5.97303072304499e-311	0.113756	0.693	1	1.06983e-306	after
EIF4G2	3.93856e-308	0.105454	0.959	0.642	7.05435e-304	after
RNF125	7.24259e-306	0.10852	0.948	0.637	1.29722e-301	after
MNDA	7.37736e-306	0.139704	0.897	0.676	1.32136e-301	after
PLIN2	2.72588e-304	0.112682	0.929	0.499	4.88233e-300	after
2019-09-07	1.30375e-300	0.138388	0.831	0.632	2.33514e-296	after
SAMD3	1.18527e-282	0.14075	0.825	0.4	2.12294e-278	after
PDE4D	6.59379e-273	0.148651	0.825	0.401	1.18101e-268	after
PAIP2	9.32625e-272	0.102609	0.962	0.72	1.67043e-267	after
TAF7	1.84098e-269	0.103738	0.958	0.666	3.29738e-265	after
GPR65	9.13123e-267	0.105252	0.824	0.412	1.63549e-262	after
STK17B	4.11438e-255	0.11197	0.97	0.729	7.36927e-251	after
EIF4B	7.82821e-233	0.137818	0.831	0.686	1.40211e-228	after
OSBPL10	1.29314e-201	0.623052	0.592	0.816	2.31615e-197	after
PLEK	1.977e-197	0.126393	0.784	0.386	3.541e-193	after
TMEM123	3.28725e-196	0.102336	0.817	0.694	5.8878e-192	after
GYPC	2.59666e-189	0.101688	1	0.79	4.65087e-185	after
ADRB2	3.95214e-185	0.252137	0.79	0.405	7.07867e-181	after
ZBTB16	8.31324e-184	0.233189	0.524	0.834	1.48898e-179	after
LBH	1.27063e-179	0.160658	1	0.781	2.27583e-175	after
KLRB1	8.28657e-176	0.253023	0.952	0.672	1.48421e-171	after
AKIRIN2	3.24787e-175	0.110956	0.932	0.616	5.81726e-171	after
TERF2IP	2.48215e-173	0.133029	0.947	0.68	4.44578e-169	after
ZBTB38	9.56443e-164	0.114704	0.57	0.852	1.71308e-159	after
PYHIN1	1.07249e-159	0.110672	0.803	0.461	1.92093e-155	after
ABO	9.8822e-157	1.38963	0.293	0.519	1.77e-152	after
NFKBIZ	2.34343e-155	0.128558	0.839	0.517	4.19732e-151	after
AC004556.1	3.50641e-154	5.94255	0.788	0.596	6.28033e-150	after
KLRG1	8.67672e-153	0.279318	0.833	0.499	1.55409e-148	after
KLHL24	3.56236e-151	0.122602	0.92	0.625	6.38055e-147	after
PPP1R15B	7.34913e-151	0.118337	0.921	0.628	1.3163e-146	after
PTPN4	1.0855e-149	0.129347	0.833	0.514	1.94424e-145	after
PTPRC	1.61017e-148	0.175213	0.899	0.793	2.88398e-144	after
GMCL1	1.50886e-146	0.104821	0.555	0.234	2.70253e-142	after
SKIL	1.56216e-139	0.111629	0.928	0.661	2.79799e-135	after
RP11-44N11.2	1.88201e-137	0.114185	0.539	0.67	3.37088e-133	after
CCL20	1.76017e-134	0.628157	0.902	0.696	3.15264e-130	after
RABGGTB	1.8466e-125	0.121213	0.923	0.681	3.30744e-121	after
SYTL3	4.1088e-124	0.124426	0.618	0.859	7.35928e-120	after
LYN	2.9478e-118	0.241278	0.766	0.526	5.2798e-114	after
TTC19	1.76889e-117	0.110644	0.622	0.346	3.16825e-113	after
PDE4B	2.80014e-115	0.114757	0.86	0.614	5.01533e-111	after
CCDC66	9.87328e-114	0.111422	0.604	0.327	1.7684e-109	after
REST	1.08075e-109	0.104338	0.604	0.337	1.93573e-105	after
CCL5	8.54884e-108	0.124216	0.966	0.84	1.53118e-103	after
SUMF2	2.71116e-107	0.106668	0.611	0.347	4.85595e-103	after
ATRX	5.56742e-104	0.155718	0.689	0.457	9.97181e-100	after
U2SURP	4.9801e-98	0.122434	0.649	0.425	8.91985e-94	after
S100A8	1.02571e-97	4.42122	0.926	0.759	1.83714e-93	after
FAM46C	9.94245e-95	0.116857	0.708	0.471	1.78079e-90	after
SESN1	1.23077e-94	0.168977	0.676	0.843	2.20443e-90	after
BZW1	1.14783e-93	0.10524	0.949	0.767	2.05589e-89	after
RSRP1	7.89811e-93	0.172726	0.818	0.654	1.41463e-88	after
S1PR5	2.99529e-91	0.155932	0.874	0.854	5.36486e-87	after
MGAT4A	2.89309e-87	0.126436	0.962	0.801	5.18182e-83	after
PTGER2	1.98099e-86	0.145308	0.71	0.487	3.54816e-82	after
ZEB2	1.50638e-85	0.112582	0.789	0.541	2.69807e-81	after
TAX1BP1	1.19699e-84	0.121611	0.705	0.524	2.14392e-80	after
GPBP1	1.46463e-84	0.109079	0.682	0.499	2.6233e-80	after
PA2G4	9.41312e-84	0.120717	0.692	0.511	1.68598e-79	after
CST3	1.1306e-83	0.169145	0.905	0.704	2.02502e-79	after
IER3	3.51023e-83	0.616184	0.802	0.75	6.28717e-79	after
GPR183	1.66919e-82	0.165605	0.833	0.661	2.98968e-78	after
KIF2A	2.43824e-74	0.187845	0.698	0.447	4.36712e-70	after
EGR1	8.74897e-74	2.27768	0.901	0.754	1.56703e-69	after
LYZ	1.55627e-69	0.217966	0.913	0.73	2.78744e-65	after
HES4	1.69918e-69	0.187121	0.769	0.538	3.0434e-65	after
METRNL	8.76881e-69	0.11866	0.778	0.548	1.57058e-64	after
CCL3L3	6.87497e-66	5.98647	0.911	0.782	1.23138e-61	after
S100A9	8.19029e-66	0.574258	0.951	0.827	1.46696e-61	after
APBA2	1.04804e-65	0.103693	0.642	0.41	1.87714e-61	after
WAPL	2.05662e-65	0.105177	0.658	0.429	3.68362e-61	after
MCL1	2.36368e-64	0.211708	0.973	0.856	4.23358e-60	after
ING4	5.17444e-62	0.109843	0.627	0.397	9.26795e-58	after
HMGN3	1.63934e-60	0.138638	0.732	0.514	2.93622e-56	after
SLC2A14	7.61344e-59	4.78641	0.592	0.383	1.36364e-54	after
MALAT1	1.56616e-57	0.149957	1	1	2.80515e-53	after
CCL4	5.99539e-57	0.63161	0.823	0.731	1.07383e-52	after
EPB41	4.67004e-56	0.134971	0.679	0.467	8.3645e-52	after
NKG7	3.61979e-50	0.67235	0.916	0.907	6.48341e-46	after
EIF3E	3.0298e-48	0.112907	0.976	0.946	5.42667e-44	after
PTGDR	1.7507e-46	0.122704	0.778	0.686	3.13568e-42	after
RBL2	1.60951e-45	0.111886	0.697	0.515	2.88279e-41	after
PNRC1	4.0551e-44	0.106253	0.95	0.989	7.26308e-40	after
CMC1	4.67354e-44	0.336037	0.721	0.741	8.37078e-40	after
AREG	3.2957e-41	0.163383	0.615	0.508	5.90293e-37	after
IL7R	3.0359e-40	0.24682	0.993	0.978	5.43761e-36	after
PIM2	9.89582e-39	0.146826	0.686	0.512	1.77244e-34	after
ODF2L	7.15788e-38	0.128607	0.799	0.898	1.28205e-33	after
DDX17	8.80232e-36	0.134477	0.805	0.897	1.57658e-31	after
GZMK	8.41806e-35	0.373435	0.843	0.718	1.50776e-30	after
CTA-29F11.1	1.70241e-33	0.11445	0.826	0.694	3.04919e-29	after
CCNH	2.71844e-33	0.159175	0.855	0.729	4.86901e-29	after
SSBP1	3.68923e-30	0.102288	0.56	0.663	6.60778e-26	after
GZMA	1.72985e-24	0.345927	0.931	0.868	3.09833e-20	after
RB1CC1	3.40394e-24	0.117166	0.576	0.433	6.09679e-20	after
CCDC186	2.41337e-23	0.139116	0.597	0.457	4.32259e-19	after
PRF1	7.0764e-22	0.21219	0.89	0.864	1.26745e-17	after
YPEL5	9.66125e-22	0.112427	0.992	0.984	1.73043e-17	after
AC006129.2	2.38659e-21	0.108369	0.634	0.516	4.27463e-17	after
TTC14	3.80519e-21	0.163689	0.698	0.572	6.81548e-17	after
JAML	1.4908e-20	0.153106	0.708	0.753	2.67017e-16	after
SPON2	1.55688e-20	0.115932	0.787	0.696	2.78853e-16	after
PRMT2	2.08016e-20	0.220991	0.805	0.704	3.72577e-16	after
GPR18	5.15641e-20	0.114818	0.543	0.545	9.23565e-16	after
IER5	4.25188e-19	0.162558	0.849	0.911	7.61554e-15	after
TXNIP	5.33957e-19	0.17374	1	0.995	9.56371e-15	after
ZNF83	6.69054e-19	0.103898	0.656	0.537	1.19834e-14	after
CDKN1A	8.91254e-18	0.175502	0.933	0.904	1.59633e-13	after
TRAF3IP3	1.79702e-17	0.161171	0.807	0.737	3.21864e-13	after
HMGB1	3.4604e-17	0.118455	0.962	0.938	6.19792e-13	after
C12orf76	5.82191e-17	0.106276	0.639	0.527	1.04276e-12	after
NFKBIA	6.78195e-17	0.148427	0.986	0.999	1.21472e-12	after
BCLAF1	1.00028e-16	0.119194	0.779	0.706	1.7916e-12	after
N4BP2L2	3.1564e-16	0.180035	0.899	0.828	5.65343e-12	after
MAP3K8	3.31375e-16	0.179118	0.805	0.73	5.93525e-12	after
LYAR	6.22734e-16	0.237041	0.876	0.808	1.11538e-11	after
PARP8	6.66203e-16	0.101414	0.655	0.557	1.19324e-11	after
MATK	2.75143e-15	0.153559	0.889	0.866	4.92809e-11	after
GABPB1	9.95923e-15	0.21358	0.808	0.808	1.7838e-10	after
LINC00861	1.1189e-14	0.110914	0.634	0.528	2.00405e-10	after
ZRANB2	1.91602e-14	0.139752	0.71	0.76	3.43178e-10	after
GZMH	3.86642e-14	0.138863	0.893	0.862	6.92515e-10	after
IER2	4.91409e-14	0.149979	0.928	0.958	8.80163e-10	after
C7orf55	1.6586e-13	0.103634	0.71	0.717	2.97072e-09	after
HLA-DRB5	9.95936e-13	0.269596	0.875	0.855	1.78382e-08	after
SRRM1	1.49641e-12	0.104898	0.797	0.752	2.68023e-08	after
HOPX	1.82229e-11	0.222449	0.72	0.741	3.2639e-07	after
SAE1	1.30581e-10	0.106513	0.652	0.569	2.33883e-06	after
LY9	3.21758e-10	0.12925	0.651	0.582	5.76301e-06	after
GPR171	3.52991e-10	0.111679	0.564	0.472	6.32242e-06	after
ARGLU1	1.50225e-09	0.179991	0.81	0.743	2.69067e-05	after
JUN	1.6664e-09	0.11076	0.983	0.998	2.98469e-05	after
KIAA1551	3.35483e-09	0.117685	0.707	0.757	6.00883e-05	after
SF3B1	6.5064e-09	0.108511	0.705	0.646	0.000116536	after
CST7	1.26307e-08	0.211729	0.925	0.912	0.000226229	after
BIN2	2.76384e-08	0.137278	0.829	0.779	0.000495031	after
B4GALT1	1.83041e-07	0.111192	0.63	0.59	0.00327844	after
SLFN5	2.49903e-07	0.104602	0.641	0.571	0.00447602	after
ZNF638	7.51399e-07	0.122943	0.571	0.539	0.0134583	after
RORA	1.15154e-06	0.137557	0.837	0.785	0.0206253	after
VPS13A	1.48017e-06	0.105299	0.548	0.542	0.0265113	after
CD69	1.54046e-06	0.111459	0.998	0.992	0.0275912	after
TNF	1.83114e-06	0.340307	0.477	0.421	0.0327976	after
ZNF683	0	3.73852	0.518	0.87	0	before
TMEM238	0	0.352369	1	0.645	0	before
HSPA6	0	0.275294	1	0.533	0	before
MT1X	0	0.212236	0.413	0.919	0	before
NR3C1	0	0.179982	0.566	0.934	0	before
SORL1	0	0.125131	0.52	0.93	0	before
ITPKB	0	0.116752	0.327	0.905	0	before
TAF10	0	0.115394	1	0.659	0	before
METTL15	0	0.112115	0.404	0.911	0	before
CTD-2371O3.2	0	0.104138	0.54	0.773	0	before
CCL4L2	1.63247e-296	0.183192	0.727	0.909	2.92392e-292	before
RBM8A	1.19379e-294	0.144475	0.723	0.956	2.13819e-290	before
SH3BP5	7.28887e-291	0.105633	0.554	0.922	1.30551e-286	before
TCF25	2.23521e-246	0.135137	0.688	0.893	4.00349e-242	before
LDHA	6.26578e-237	0.137525	0.816	0.97	1.12226e-232	before
ATF3	1.79615e-223	0.245057	0.595	0.901	3.21708e-219	before
CCL3	5.09355e-219	0.187088	0.799	0.92	9.12305e-215	before
RP11-160E2.6	3.14605e-211	0.122972	0.611	0.906	5.6349e-207	before
CD81	5.14908e-203	0.123663	1	0.811	9.22252e-199	before
G0S2	2.25413e-202	0.14891	0.683	0.902	4.03738e-198	before
GSTK1	4.25704e-184	0.117482	0.903	0.982	7.62478e-180	before
FXYD1	9.51833e-177	0.103066	0.3	0.593	1.70483e-172	before
PF4	1.1748e-173	0.124604	0.674	0.897	2.10418e-169	before
HIPK1	5.26596e-158	0.105433	0.666	0.913	9.43187e-154	before
GNAI2	5.10906e-146	0.112828	1	0.854	9.15084e-142	before
FLT3LG	8.37603e-142	0.191877	0.625	0.778	1.50023e-137	before
CMC2	8.4672e-141	0.10272	0.687	0.92	1.51656e-136	before
CITED2	1.61997e-122	0.14616	0.711	0.452	2.90153e-118	before
CD74	3.62715e-117	0.177482	0.742	0.824	6.49658e-113	before
LTB	2.93374e-115	0.340321	0.989	0.983	5.25462e-111	before
RHOG	3.31556e-106	0.127707	0.685	0.772	5.93849e-102	before
TUBA4A	7.4298e-102	0.120559	0.755	0.893	1.33075e-97	before
PLP2	1.77394e-100	0.270206	0.832	0.615	3.17731e-96	before
CEBPD	7.59873e-96	0.108543	0.69	0.903	1.36101e-91	before
ARHGEF10	2.1135e-93	0.153236	0.699	0.907	3.78549e-89	before
PSME1	2.83484e-93	0.129529	0.906	0.928	5.07748e-89	before
SH3BGRL3	4.67447e-91	0.179896	0.992	0.994	8.37244e-87	before
PIM3	6.34945e-89	0.117237	0.842	0.599	1.13725e-84	before
TYROBP	4.59184e-87	0.910369	0.717	0.908	8.22445e-83	before
ARPC1B	1.27222e-82	0.107446	0.917	0.743	2.27867e-78	before
GNAS	3.50725e-77	0.149353	1	0.925	6.28183e-73	before
BRD9	7.54616e-75	0.172513	0.662	0.807	1.35159e-70	before
SLC2A3	1.06337e-72	0.148544	0.737	0.78	1.9046e-68	before
TMEM107	1.09042e-72	0.110498	0.424	0.594	1.95304e-68	before
C1orf228	3.16517e-66	0.113682	0.417	0.507	5.66913e-62	before
TMSB10	6.25501e-66	0.167367	1	1	1.12034e-61	before
HLA-B	2.26905e-63	0.146902	1	1	4.06409e-59	before
VIM	1.22875e-61	0.304684	0.994	0.952	2.20082e-57	before
HNRNPL	3.06024e-59	0.125505	0.77	0.559	5.48119e-55	before
NR4A2	5.56781e-59	0.169622	0.87	0.809	9.97251e-55	before
FTH1	1.8419e-58	0.161481	1	1	3.29903e-54	before
CTD-3252C9.4	5.98339e-58	0.156094	0.9	0.74	1.07168e-53	before
FOXO1	2.18857e-56	0.130845	0.732	0.525	3.91995e-52	before
IL32	8.02899e-56	0.170256	0.999	1	1.43807e-51	before
ATF4	3.74725e-55	0.114632	0.876	0.959	6.7117e-51	before
NDRG1	5.50846e-54	0.10785	0.465	0.596	9.8662e-50	before
IL27RA	3.39604e-53	0.10896	0.517	0.663	6.08265e-49	before
NFKB1	1.23227e-52	0.175444	0.807	0.625	2.20712e-48	before
LGALS1	4.83075e-52	0.296986	0.868	0.934	8.65236e-48	before
S100A11	8.80768e-52	0.157608	0.866	0.885	1.57754e-47	before
TUBB2A	2.92102e-50	0.103983	0.472	0.603	5.23184e-46	before
UTS2	5.92047e-49	0.248279	0.714	0.521	1.06042e-44	before
LMNA	1.10059e-47	0.27433	0.931	0.982	1.97127e-43	before
PPDPF	4.76204e-46	0.103105	0.945	0.965	8.52929e-42	before
BRD2	1.03174e-45	0.14331	0.729	0.835	1.84795e-41	before
IFITM1	3.02519e-45	0.170485	0.958	0.973	5.41841e-41	before
GATA3	5.21092e-45	0.102621	0.839	0.941	9.33328e-41	before
RP1-313I6.12	1.30196e-42	0.179769	0.796	0.628	2.33193e-38	before
RGCC	1.31727e-39	0.239763	0.966	0.885	2.35936e-35	before
BAZ1A	1.54459e-38	0.106909	0.763	0.862	2.76651e-34	before
PHLDA1	2.05428e-38	0.138906	0.786	0.622	3.67943e-34	before
PLK3	5.46796e-37	0.153492	0.786	0.79	9.79367e-33	before
GNB1	5.67314e-35	0.106845	0.743	0.587	1.01612e-30	before
MT-ATP6	1.01487e-33	0.138611	1	1	1.81773e-29	before
ZFP36L1	2.65141e-33	0.104899	0.61	0.715	4.74895e-29	before
S100A4	4.62917e-33	0.16608	0.996	0.994	8.29131e-29	before
LRRFIP1	4.75552e-33	0.125384	0.934	0.974	8.51761e-29	before
RILPL2	9.10397e-33	0.106908	0.889	0.947	1.63061e-28	before
EMP3	1.85352e-31	0.132578	0.965	0.975	3.31984e-27	before
EZR	1.43174e-30	0.108049	0.902	0.955	2.56438e-26	before
FMNL1	1.76386e-30	0.112049	0.823	0.694	3.15925e-26	before
ANXA1	4.37092e-29	0.107144	0.993	0.997	7.82876e-25	before
TUBB4B	4.56536e-29	0.146855	0.892	0.936	8.17701e-25	before
BIRC3	2.75028e-28	0.173216	0.879	0.763	4.92602e-24	before
CRIP1	5.2103e-27	0.17585	0.987	0.972	9.33217e-23	before
MT-CO2	1.40373e-26	0.115759	1	1	2.51422e-22	before
DDIT4	8.34648e-26	0.148551	0.952	0.958	1.49494e-21	before
ZFP36L2	8.48642e-24	0.102832	1	1	1.52e-19	before
CD52	2.26701e-23	0.106443	0.999	0.999	4.06044e-19	before
MYADM	1.28677e-21	0.224156	0.952	0.979	2.30473e-17	before
IDS	1.99659e-21	0.104227	0.955	0.976	3.57609e-17	before
DUSP4	3.02954e-21	0.126034	0.71	0.601	5.42621e-17	before
IQGAP2	4.8508e-21	0.133184	0.643	0.511	8.68827e-17	before
CRIP2	8.48664e-20	0.171551	0.761	0.673	1.52004e-15	before
ACTG1	9.38177e-20	0.157876	0.983	0.946	1.68037e-15	before
S100A10	4.783e-19	0.116053	0.988	0.984	8.56683e-15	before
PRMT9	3.13632e-18	0.125902	0.791	0.689	5.61745e-14	before
CDV3	1.1074e-17	0.114523	0.774	0.827	1.98346e-13	before
ITGB1	2.57366e-17	0.127215	0.811	0.737	4.60967e-13	before
KLF6	3.24079e-16	0.178068	0.989	0.973	5.80458e-12	before
FOS	1.51951e-15	0.200215	0.996	0.994	2.72159e-11	before
JUNB	2.8025e-15	0.172921	0.999	1	5.01956e-11	before
RCAN3	4.28797e-15	0.128211	0.625	0.513	7.68019e-11	before
FOSB	4.6571e-15	0.161462	0.982	0.964	8.34134e-11	before
RP11-65I12.1	5.06919e-15	0.141305	0.496	0.489	9.07943e-11	before
JUND	1.16836e-14	0.145715	0.978	0.944	2.09265e-10	before
CORO1B	4.52663e-14	0.108075	0.594	0.603	8.10765e-10	before
SIRT7	5.18272e-13	0.109042	0.48	0.516	9.28277e-09	before
TRBC2	2.66468e-11	0.102221	0.937	0.939	4.77271e-07	before
FLNA	5.72361e-10	0.150567	0.706	0.691	1.02516e-05	before
TRBC1	6.08853e-10	0.100732	0.74	0.671	1.09052e-05	before
FAM118A	1.00469e-09	0.106044	0.802	0.771	1.7995e-05	before
SAT1	9.94281e-08	0.103597	0.935	0.911	0.00178086	before
PREX1	1.95627e-07	0.106983	0.585	0.538	0.00350387	before
CDKN2D	7.42585e-07	0.104831	0.699	0.65	0.0133004	before
HIST1H4C	1.94911e-06	0.101449	0.874	0.824	0.0349104	before

## Sheet: CT4- CCR6+ RORC+
gene	p_val	avg_logFC	pct.1	pct.2	p_val_adj	cluster
FCN1	0	8.41611	0.855	0.765	0	after
S100A12	0	4.68536	0.857	0.76	0	after
2019-03-07	0	0.177315	0.445	0.173	0	after
ITGA4	0	0.177306	0.477	0.19	0	after
CAMK4	0	0.17259	0.582	0.382	0	after
TCEA1	0	0.143623	0.64	0.45	0	after
NUCB2	0	0.143074	1	0.666	0	after
RIF1	0	0.138779	0.4	0.099	0	after
SRSF6	0	0.132147	0.893	0.498	0	after
EXOSC8	0	0.126868	0.884	0.428	0	after
CENPK	0	0.118357	0.418	0.123	0	after
PCMTD2	0	0.116242	0.392	0.089	0	after
SHOC2	0	0.113765	0.448	0.172	0	after
RBM22	0	0.110239	0.885	0.458	0	after
SUCLG2	0	0.108252	0.894	0.49	0	after
EPM2AIP1	0	0.107098	0.425	0.137	0	after
FGD3	0	0.105153	0.893	0.498	0	after
IER5L	0	0.10481	0.701	1	0	after
CEP57	0	0.103634	0.496	0.247	0	after
ZC3H7A	0	0.102624	0.411	0.12	0	after
ZNF281	0	0.101266	0.391	0.083	0	after
SATB1	7.66592256087278e-320	0.129716	0.904	0.545	1.37304338987792e-315	after
VPS29	6.58842e-288	0.106082	0.907	0.575	1.18005e-283	after
PPP1CB	3.15213e-275	0.106456	0.911	0.597	5.64578e-271	after
PTP4A1	5.71959e-274	0.115505	0.89	0.563	1.02444e-269	after
LBH	1.44939e-272	0.131962	1	0.787	2.59601e-268	after
CSDE1	5.73059e-271	0.127849	0.712	0.609	1.02641e-266	after
GCC2	2.70886e-268	0.151913	0.676	0.506	4.85184e-264	after
CELF2	5.55023e-267	0.124406	0.736	0.573	9.94102e-263	after
G0S2	8.89068e-263	0.884517	0.856	0.761	1.59241e-258	after
CD164	4.43508e-262	0.100981	0.913	0.609	7.94366e-258	after
COA1	1.44186e-261	0.101335	0.878	0.524	2.58252e-257	after
BUB3	8.64587e-259	0.111956	0.907	0.6	1.54856e-254	after
PPBP	1.00821e-257	0.100406	0.857	0.752	1.8058e-253	after
DPP4	1.092e-254	0.104049	0.886	0.546	1.95587e-250	after
CLEC2B	2.91726e-250	0.104517	0.911	0.616	5.2251e-246	after
ATP5C1	5.10215e-247	0.13132	0.927	0.654	9.13846e-243	after
TNFSF13B	1.70969e-242	0.115797	0.872	0.532	3.06223e-238	after
UQCRFS1	2.33782e-240	0.116968	0.924	0.656	4.18726e-236	after
ATP5F1	8.04369e-233	0.107725	0.927	0.676	1.44071e-228	after
SUMO1	2.35425e-232	0.110775	0.938	0.694	4.21671e-228	after
CLEC2D	1.11557e-219	0.100654	0.93	0.693	1.9981e-215	after
REXO2	2.43092e-218	0.105472	0.896	0.593	4.35402e-214	after
TAF7	1.02741e-217	0.115109	0.949	0.72	1.8402e-213	after
CTD-2034I4.2	1.19328e-217	0.321053	0.853	0.879	2.13728e-213	after
2019-09-07	1.39674e-213	0.165416	0.793	0.676	2.5017e-209	after
PTGER4	3.82659e-213	0.136191	0.926	0.687	6.85381e-209	after
THUMPD3-AS1	2.82065e-200	0.101372	0.911	0.638	5.05207e-196	after
LYPD3	1.37373e-192	0.11269	0.696	0.357	2.46048e-188	after
EIF3M	5.88062e-191	0.11947	0.94	0.739	1.05328e-186	after
PAIP2	2.57597e-185	0.136709	0.95	0.758	4.61382e-181	after
STK17B	2.05946e-183	0.12947	0.961	0.785	3.68869e-179	after
USP10	2.50037e-178	0.10227	0.902	0.638	4.47841e-174	after
KLRB1	9.26883e-166	0.365257	0.942	0.712	1.66014e-161	after
HMGN1	7.49536e-145	0.106896	0.822	0.746	1.34249e-140	after
EIF4B	4.24496e-144	0.135681	0.809	0.752	7.60315e-140	after
ADTRP	2.77451e-133	0.129985	0.848	0.609	4.96943e-129	after
PDE4D	1.43979e-132	0.103185	0.812	0.57	2.57881e-128	after
RSL1D1	3.03736e-130	0.153695	0.952	0.789	5.44022e-126	after
TMEM123	4.51782e-127	0.104664	0.822	0.787	8.09188e-123	after
S100A8	1.74034e-122	3.48738	0.902	0.815	3.11713e-118	after
HMGN2	5.23536e-111	0.107106	0.827	0.764	9.37705e-107	after
SLC2A14	6.46257e-111	3.19496	0.72	0.498	1.15751e-106	after
FAM160B1	3.33372e-109	0.114538	0.555	0.717	5.97102e-105	after
CD55	2.25353e-106	0.12104	0.81	0.614	4.0363e-102	after
CHRM3-AS2	9.35805e-105	0.110303	0.871	0.665	1.67612e-100	after
FAM46C	8.69941e-103	0.127969	0.761	0.539	1.55815e-98	after
MALAT1	2.21755e-96	0.185809	1	1	3.97186e-92	after
UTS2	1.18839e-94	0.578254	0.433	0.645	2.12853e-90	after
GPR183	8.07205e-90	0.190395	0.871	0.718	1.44578e-85	after
KLHL24	1.17738e-86	0.103522	0.886	0.701	2.1088e-82	after
KIF2A	5.53006e-84	0.229937	0.626	0.4	9.90489e-80	after
PTPRC	1.72217e-79	0.115054	0.876	0.829	3.08458e-75	after
RGS1	4.55905e-77	0.157578	0.955	0.865	8.16572e-73	after
ZNF706	1.71333e-75	0.124182	0.904	0.75	3.06875e-71	after
DDX39B	5.18165e-75	0.119986	0.549	0.337	9.28085e-71	after
TTC19	8.4539e-74	0.134344	0.536	0.356	1.51418e-69	after
FAM26F	3.67198e-73	0.429365	0.859	0.734	6.57689e-69	after
RBM4	5.80365e-73	0.118448	0.909	0.754	1.03949e-68	after
PIM2	1.377e-69	0.156596	0.807	0.628	2.46634e-65	after
GABPB1-AS1	1.63843e-69	0.108057	0.616	0.763	2.93459e-65	after
SUPT16H	4.61192e-69	0.100026	0.424	0.245	8.26042e-65	after
LIMS1	8.33082e-69	0.183292	0.561	0.384	1.49213e-64	after
GPBP1	1.51073e-68	0.143038	0.614	0.482	2.70586e-64	after
EIF3L	6.05383e-67	0.126682	0.889	0.86	1.0843e-62	after
FGFR1OP2	7.2647e-67	0.108137	0.514	0.358	1.30118e-62	after
CCDC66	1.84895e-66	0.103928	0.513	0.347	3.31165e-62	after
TYROBP	6.8212e-64	1.58442	0.864	0.78	1.22174e-59	after
C1orf56	1.43222e-60	0.121919	0.548	0.357	2.56525e-56	after
HADHA	1.86063e-59	0.124628	0.594	0.478	3.33257e-55	after
NOP58	6.94206e-58	0.113229	0.9	0.764	1.24339e-53	after
RSRP1	1.93798e-57	0.174302	0.741	0.634	3.47111e-53	after
EPB41	3.47129e-57	0.104905	0.589	0.412	6.21744e-53	after
PDE4B	5.09343e-56	0.148224	0.806	0.663	9.12284e-52	after
TPR	2.19568e-55	0.104623	0.593	0.47	3.93268e-51	after
PIK3IP1	6.10431e-54	0.104725	0.881	0.833	1.09334e-49	after
MCL1	1.43485e-53	0.163165	0.959	0.866	2.56995e-49	after
IK	7.88681e-52	0.113205	0.621	0.522	1.41261e-47	after
NR4A1	1.20214e-50	0.118387	0.731	0.846	2.15316e-46	after
HMHA1	1.2836e-48	0.112819	0.59	0.496	2.29906e-44	after
ODF2L	2.45323e-48	0.111611	0.737	0.835	4.39397e-44	after
DDX17	1.2372e-47	0.170377	0.777	0.848	2.21596e-43	after
RP5-1171I10.5	1.45957e-47	0.105522	0.723	0.769	2.61424e-43	after
ESR2	9.80641e-46	0.118819	0.865	0.765	1.75643e-41	after
DECR1	4.8388e-44	0.103121	0.583	0.434	8.66677e-40	after
PIM1	2.30378e-42	0.161149	0.843	0.724	4.1263e-38	after
AREG	3.43421e-42	0.151611	0.664	0.53	6.15101e-38	after
UBE2V1	3.35859e-40	0.115847	0.733	0.656	6.01558e-36	after
CREBZF	5.6072e-38	0.125852	0.546	0.598	1.00431e-33	after
BCAS2	8.69324e-37	0.126144	0.928	0.848	1.55705e-32	after
SBDS	6.19548e-36	0.102847	0.953	0.888	1.10967e-31	after
MYC	2.17196e-35	0.101337	0.429	0.526	3.8902e-31	after
ZEB2	6.8624e-35	0.106209	0.714	0.642	1.22912e-30	after
ZNF638	2.30059e-33	0.13961	0.441	0.501	4.12059e-29	after
CD14	4.31593e-32	0.202225	0.856	0.761	7.73027e-28	after
CMTM6	7.76935e-32	0.239175	0.946	0.893	1.39157e-27	after
MGAT4A	8.42266e-32	0.107953	0.944	0.879	1.50858e-27	after
AC006129.2	6.16566e-31	0.118915	0.526	0.409	1.10433e-26	after
RP11-138A9.1	9.34474e-30	0.10924	0.944	0.869	1.67374e-25	after
SRSF5	1.22001e-28	0.144506	0.99	0.967	2.18517e-24	after
SULF2	1.01206e-27	0.101007	0.512	0.408	1.81269e-23	after
STMN1	1.88901e-27	0.140696	0.719	0.621	3.38341e-23	after
PNRC1	1.10609e-26	0.136629	0.966	0.982	1.98112e-22	after
TMEM156	1.14832e-26	0.177247	0.532	0.563	2.05676e-22	after
KIAA0907	1.23927e-26	0.106527	0.744	0.775	2.21966e-22	after
BTG1	1.65736e-26	0.128051	1	1	2.9685e-22	after
TMF1	7.33768e-26	0.130564	0.483	0.546	1.31425e-21	after
RP11-138A9.2	7.69185e-26	0.145553	0.503	0.545	1.37769e-21	after
CCT3	1.08109e-25	0.101702	0.559	0.635	1.93634e-21	after
ARL14EP	1.1463e-25	0.110877	0.473	0.542	2.05313e-21	after
IL7R	4.0857e-25	0.167521	0.968	0.975	7.3179e-21	after
ANKRD28	6.2345e-25	0.103015	0.476	0.536	1.11666e-20	after
EEF1D	1.78906e-24	0.108862	1	0.999	3.20438e-20	after
TRAF3IP3	5.35519e-24	0.123586	0.803	0.767	9.59169e-20	after
GMFG	6.85797e-24	0.119448	0.987	0.977	1.22833e-19	after
HMGB1	8.90504e-24	0.156701	0.961	0.947	1.59498e-19	after
EIF3E	5.51284e-23	0.140543	0.982	0.972	9.87405e-19	after
N4BP2L2	2.61512e-22	0.18074	0.872	0.806	4.68394e-18	after
CFAP97	5.04948e-20	0.10627	0.526	0.588	9.04412e-16	after
GABPB1	1.04187e-19	0.162066	0.731	0.751	1.86609e-15	after
JAML	1.41984e-19	0.129904	0.869	0.802	2.54307e-15	after
CASP8AP2	1.72485e-19	0.123127	0.551	0.455	3.08937e-15	after
TTC14	3.8283e-19	0.124941	0.621	0.514	6.85688e-15	after
PCM1	5.17518e-19	0.10108	0.538	0.597	9.26927e-15	after
ARGLU1	5.46199e-19	0.193615	0.789	0.76	9.78296e-15	after
C6orf48	1.31007e-18	0.127015	0.971	0.936	2.34646e-14	after
GNLY	3.10655e-18	0.339156	0.737	0.685	5.56414e-14	after
TXNIP	3.80812e-18	0.136772	0.999	0.993	6.82073e-14	after
NFKBIA	3.19773e-17	0.11798	0.974	0.992	5.72746e-13	after
TMEM2	4.55605e-16	0.167584	0.494	0.481	8.16035e-12	after
FKBP11	5.11072e-16	0.149224	0.674	0.685	9.15381e-12	after
EIF3H	4.21349e-15	0.107687	0.943	0.929	7.54679e-11	after
RORA	3.3873e-14	0.153366	0.844	0.83	6.06699e-10	after
OSBPL8	6.52134e-14	0.127636	0.671	0.591	1.16804e-09	after
JAK1	1.96678e-13	0.134165	0.797	0.734	3.5227e-09	after
XRCC5	2.85196e-13	0.145351	0.744	0.722	5.10815e-09	after
ABO	1.66128e-12	1.44416	0.375	0.454	2.97552e-08	after
YPEL5	2.01604e-12	0.15196	0.973	0.968	3.61093e-08	after
ZNF791	4.10821e-12	0.112242	0.78	0.717	7.35822e-08	after
ISG20	1.00914e-10	0.114923	0.833	0.835	1.80747e-06	after
PNISR	1.88611e-10	0.112194	0.927	0.901	3.3782e-06	after
SERINC5	2.17449e-10	0.100822	0.632	0.558	3.89473e-06	after
RGS16	3.48612e-10	0.212075	0.624	0.571	6.244e-06	after
SSBP1	4.91525e-10	0.114613	0.659	0.667	8.80371e-06	after
ATXN7L3B	9.12384e-10	0.134451	0.453	0.409	1.63417e-05	after
LINC00861	3.89752e-09	0.159206	0.549	0.539	6.98085e-05	after
SGK1	1.43701e-08	0.110005	0.6	0.541	0.000257382	after
GPX1	1.89592e-08	0.101881	0.499	0.496	0.000339579	after
CDKN1A	5.28973e-08	0.128587	0.89	0.887	0.000947443	after
AC004556.1	5.2928e-08	3.61943	0.748	0.69	0.000947993	after
BCLAF1	1.6678e-07	0.150596	0.699	0.666	0.0029872	after
SRRM1	2.22817e-07	0.106447	0.75	0.749	0.00399088	after
PTAR1	1.70868e-06	0.107683	0.425	0.399	0.0306041	after
NSD1	2.76026e-06	0.106627	0.456	0.414	0.0494391	after
CCL3L3	0	5.68604	0.827	0.874	0	before
HSPA6	0	0.363123	1	0.689	0	before
NR3C1	0	0.211883	0.617	0.899	0	before
ARID5A	0	0.15856	0.596	0.892	0	before
LINC00936	0	0.123455	0.572	0.185	0	before
C5AR1	0	0.121151	0.753	0.852	0	before
RELB	0	0.120532	0.398	0.713	0	before
IFI6	0	0.10409	0.486	0.885	0	before
TRIM22	0	0.101128	0.493	0.878	0	before
SORL1	8.34400893470191e-316	0.149078	0.622	0.903	1.49449544029446e-311	before
NBPF19	3.84182793449125e-313	0.195497	0.441	0.745	0	before
HEXIM1	1.37459435338678e-310	0.112979	0.555	0.872	2.46204e-306	before
FLOT1	3.06211e-295	0.13503	0.415	0.719	5.48454e-291	before
P2RY8	4.17688e-280	0.10108	0.635	0.902	7.4812e-276	before
STK24	6.65198e-260	0.129991	1	0.775	1.19144e-255	before
HSPA1B	1.26754e-253	1.98775	1	0.788	2.2703e-249	before
TMEM238	2.51982e-253	0.167346	1	0.788	4.51325e-249	before
RP11-160E2.6	2.76034e-253	0.165439	0.687	0.862	4.94404e-249	before
FXYD1	1.44904e-242	0.175523	0.465	0.739	2.59537e-238	before
SAMSN1	1.0217e-232	0.116077	0.729	0.929	1.82997e-228	before
GLIPR2	3.58855e-232	0.11845	0.632	0.892	6.42745e-228	before
IFITM2	7.23776e-221	0.180658	0.898	0.971	1.29636e-216	before
SH3BP5	1.29603e-218	0.143612	0.658	0.896	2.32133e-214	before
LY6E	1.61063e-204	0.107455	0.822	0.952	2.88481e-200	before
RNF166	2.32932e-204	0.129077	0.68	0.905	4.17204e-200	before
AC092580.4	1.44319e-197	0.103271	0.63	0.874	2.5849e-193	before
TNFRSF4	9.70952e-191	0.101019	0.662	0.894	1.73907e-186	before
TCF25	5.90059e-188	0.182399	0.756	0.867	1.05685e-183	before
GSTK1	1.60625e-184	0.186546	0.946	0.981	2.87696e-180	before
SRSF2	1.05699e-159	0.116038	0.853	0.949	1.89318e-155	before
HLA-B	9.42281e-156	0.199634	1	1	1.68772e-151	before
MIAT	8.8219e-145	0.146163	0.564	0.281	1.58009e-140	before
PSME2	4.842e-133	0.109421	0.76	0.861	8.67251e-129	before
SH3BGRL3	5.00674e-131	0.217352	0.995	0.994	8.96758e-127	before
FLT3LG	1.61616e-129	0.127468	0.751	0.868	2.89471e-125	before
C1orf162	8.09387e-126	0.150141	0.738	0.9	1.44969e-121	before
ATF3	5.27579e-125	0.121975	0.682	0.863	9.44946e-121	before
EML4	1.01164e-124	0.16902	0.748	0.858	1.81196e-120	before
LTB	2.61457e-121	0.305629	0.996	0.993	4.68295e-117	before
MT-ATP6	3.15141e-119	0.245688	0.999	0.999	5.6445e-115	before
CD74	3.01732e-118	0.153088	0.765	0.862	5.40431e-114	before
TGFB1	3.0766e-118	0.110051	1	0.894	5.5105e-114	before
CALR	3.13695e-118	0.115811	0.757	0.868	5.61859e-114	before
EIF5A	1.16565e-112	0.137754	0.801	0.897	2.08779e-108	before
HIPK1	6.46067e-109	0.109451	0.726	0.879	1.15717e-104	before
RHOG	1.49766e-108	0.124311	0.775	0.844	2.68246e-104	before
PLP2	8.89902e-107	0.279683	0.932	0.778	1.5939e-102	before
PSME1	1.74864e-103	0.114732	0.939	0.96	3.13198e-99	before
RNF213	2.07498e-101	0.173258	0.74	0.849	3.71649e-97	before
ITGB7	3.27594e-99	0.120337	0.757	0.898	5.86753e-95	before
PPDPF	4.61157e-97	0.160411	0.967	0.984	8.25978e-93	before
TMSB10	7.5887e-95	0.192813	1	1	1.35921e-90	before
CD37	1.41297e-93	0.114757	0.943	0.959	2.53077e-89	before
VIM	2.94532e-93	0.28211	0.998	0.983	5.27536e-89	before
GNAI2	6.194e-93	0.186289	1	0.925	1.10941e-88	before
CRIP1	1.60438e-92	0.205751	0.994	0.992	2.8736e-88	before
TCF7	1.16392e-91	0.141469	0.868	0.946	2.08469e-87	before
IL32	2.7505e-91	0.204107	0.999	0.998	4.92642e-87	before
IFITM1	1.24546e-89	0.234701	0.974	0.981	2.23074e-85	before
S100A11	9.17697e-89	0.152597	0.914	0.948	1.64369e-84	before
MT-CO2	1.73477e-88	0.193493	1	1	3.10714e-84	before
EIF5B	6.52029e-86	0.13463	0.696	0.815	1.16785e-81	before
TMEM259	2.05085e-84	0.111981	0.83	0.625	3.67328e-80	before
SLC2A3	2.53307e-80	0.161569	0.826	0.865	4.53698e-76	before
MT-ND1	1.11915e-77	0.159997	0.999	0.999	2.00451e-73	before
NUCKS1	2.91618e-72	0.111252	0.705	0.776	5.22317e-68	before
ZBTB7A	1.53639e-69	0.146662	0.805	0.62	2.75183e-65	before
LGALS1	3.90241e-69	0.460764	0.935	0.934	6.98961e-65	before
C19orf43	1.7565e-68	0.108359	0.95	0.973	3.14606e-64	before
PER1	1.82069e-64	0.124168	0.801	0.899	3.26103e-60	before
ZSWIM4	7.76007e-64	0.100126	0.773	0.726	1.38991e-59	before
HLA-C	1.66336e-61	0.128755	1	1	2.97925e-57	before
CALM1	3.27067e-61	0.11117	0.995	0.992	5.8581e-57	before
TUBA4A	2.64344e-60	0.102413	0.755	0.834	4.73466e-56	before
CRIP2	4.03294e-59	0.317797	0.832	0.793	7.22339e-55	before
HNRNPL	8.93656e-58	0.13503	0.816	0.649	1.60063e-53	before
FTH1	1.1852e-57	0.135543	1	1	2.12282e-53	before
S100A10	2.49574e-57	0.174343	0.995	0.994	4.47011e-53	before
CFL1	1.10294e-55	0.109507	0.993	0.995	1.97548e-51	before
GNB1	2.96835e-55	0.159467	0.823	0.664	5.3166e-51	before
IRF1	3.37116e-55	0.1562	0.823	0.893	6.03808e-51	before
RP1-313I6.12	2.12858e-53	0.189319	0.831	0.677	3.81249e-49	before
FLNA	1.71481e-52	0.249367	0.801	0.823	3.0714e-48	before
LGALS3	9.79016e-51	0.137905	0.395	0.488	1.75352e-46	before
NR4A2	7.44866e-50	0.19371	0.818	0.78	1.33413e-45	before
LINC00152	7.45703e-50	0.109313	0.522	0.36	1.33563e-45	before
CTD-3252C9.4	2.64734e-49	0.190673	0.898	0.769	4.74166e-45	before
S100A4	6.61302e-49	0.175921	0.998	0.997	1.18446e-44	before
FXYD7	1.01937e-48	0.213234	0.709	0.741	1.8258e-44	before
MT-ND2	1.51142e-48	0.126875	1	0.999	2.7071e-44	before
AHNAK	1.6866e-48	0.172466	0.848	0.704	3.02087e-44	before
S100A6	2.10513e-47	0.211128	0.995	0.98	3.7705e-43	before
CAPNS1	2.86935e-47	0.118621	0.912	0.792	5.13929e-43	before
FOS	1.223e-46	0.318607	0.993	0.978	2.19052e-42	before
TIMP1	1.11515e-45	0.104141	0.866	0.927	1.99734e-41	before
PLK3	1.8571e-45	0.122844	0.77	0.823	3.32625e-41	before
ANXA1	4.05271e-45	0.122266	0.994	0.997	7.25881e-41	before
CD48	7.48031e-45	0.182067	0.979	0.942	1.3398e-40	before
GNAS	1.46063e-44	0.101889	1	0.963	2.61614e-40	before
FXYD5	4.61458e-44	0.105404	0.991	0.991	8.26517e-40	before
MT-ND4	4.62532e-43	0.142194	1	1	8.28441e-39	before
PKM	1.56056e-42	0.126385	0.832	0.694	2.79512e-38	before
NEAT1	2.52475e-42	0.184626	0.927	0.826	4.52208e-38	before
COTL1	4.40753e-42	0.113414	0.868	0.821	7.89433e-38	before
MT-CYB	4.64957e-42	0.129374	1	1	8.32785e-38	before
AAK1	2.1161e-40	0.114251	0.882	0.91	3.79014e-36	before
LMNA	1.83215e-39	0.291454	0.921	0.96	3.28156e-35	before
RCBTB2	8.59701e-39	0.163124	0.545	0.392	1.53981e-34	before
CD82	1.76877e-38	0.135748	0.717	0.569	3.16804e-34	before
FOSB	1.06233e-37	0.270278	0.972	0.929	1.90274e-33	before
PREX1	7.20495e-36	0.1245	0.544	0.395	1.29048e-31	before
BRD9	2.34985e-33	0.183968	0.752	0.775	4.20881e-29	before
TRBC2	3.34218e-33	0.102287	0.95	0.975	5.98618e-29	before
ERAP2	3.70108e-33	0.102726	0.837	0.895	6.62901e-29	before
ACTG1	6.6491e-32	0.129216	0.995	0.977	1.19092e-27	before
S100A9	6.75271e-29	0.195054	0.868	0.93	1.20948e-24	before
JUNB	2.12819e-28	0.148449	0.998	0.999	3.8118e-24	before
HNRNPA1	1.22433e-27	0.101924	0.999	1	2.19289e-23	before
TNFAIP3	5.75434e-27	0.115385	0.987	0.99	1.03066e-22	before
TNRC6C	1.11505e-26	0.10064	0.549	0.614	1.99716e-22	before
CEP164	7.63034e-26	0.108827	0.787	0.715	1.36667e-21	before
MYO1G	1.26624e-25	0.137999	0.698	0.577	2.26796e-21	before
MT-ND3	2.3688e-24	0.110802	0.999	1	4.24276e-20	before
PRMT9	1.02031e-22	0.186665	0.825	0.803	1.82748e-18	before
BIRC3	1.42969e-22	0.144783	0.916	0.842	2.56071e-18	before
ZYX	1.60111e-22	0.126004	0.708	0.74	2.86774e-18	before
HIST1H4C	2.98635e-21	0.181097	0.89	0.892	5.34884e-17	before
REL	8.64826e-19	0.145667	0.806	0.816	1.54899e-14	before
RUNX3	4.54022e-17	0.182156	0.86	0.822	8.13199e-13	before
SAT1	3.70422e-16	0.116675	0.936	0.888	6.63463e-12	before
GRK6	4.39737e-16	0.117538	0.839	0.773	7.87612e-12	before
LYZ	4.75059e-15	1.03053	0.802	0.872	8.50877e-11	before
STT3B	7.11538e-15	0.104026	0.854	0.786	1.27444e-10	before
JUND	1.51502e-13	0.158453	0.964	0.943	2.71355e-09	before
IDS	9.72052e-13	0.116346	0.935	0.95	1.74104e-08	before
MYADM	1.21083e-12	0.138115	0.93	0.961	2.16871e-08	before
CDKN2D	1.28828e-12	0.137211	0.791	0.737	2.30744e-08	before
DUSP4	3.52617e-12	0.10164	0.631	0.546	6.31573e-08	before
PIK3R1	3.66983e-12	0.102876	0.676	0.61	6.57304e-08	before
CTSW	5.69021e-11	0.1036	0.906	0.876	1.01917e-06	before
CDV3	1.98781e-10	0.114365	0.833	0.791	3.56036e-06	before
LMO4	4.53167e-10	0.121278	0.766	0.739	8.11668e-06	before
IFITM3	1.19842e-09	0.109209	0.77	0.724	2.14648e-05	before

## Sheet: CT3- CXCR5+ LIMS1+
gene	p_val	avg_logFC	pct.1	pct.2	p_val_adj	cluster
FCN1	0	7.90702	0.903	0.775	0	after
KLRD1	0	6.63481	0.818	0.813	0	after
CSTA	0	5.28677	0.9	0.764	0	after
HLA-DRB5	0	0.799115	0.82	0.818	0	after
HSPA1B	0	0.178717	0.736	1	0	after
OSBPL10	0	0.169295	0.458	0.7	0	after
PTGER4	0	0.165644	0.94	0.66	0	after
ARRDC3	0	0.150848	0.394	0.722	0	after
ITGA4	0	0.147317	0.53	0.248	0	after
NUCB2	0	0.141482	1	0.69	0	after
MDM4	0	0.140426	0.561	0.306	0	after
SOX4	0	0.137913	1	0.551	0	after
2019-03-07	0	0.132461	0.466	0.205	0	after
CD46	0	0.130372	0.459	0.18	0	after
CAMK4	0	0.129577	0.602	0.405	0	after
UQCRC2	0	0.125138	0.595	0.393	0	after
SRSF6	0	0.123119	0.932	0.489	0	after
STK17B	0	0.121875	0.969	0.757	0	after
ATF7IP2	0	0.120271	0.563	0.326	0	after
TAF7	0	0.119967	0.959	0.674	0	after
EIF3M	0	0.114709	0.958	0.725	0	after
2019-09-07	0	0.112431	0.773	0.646	0	after
BUB3	0	0.11103	0.939	0.592	0	after
GCC2	0	0.105053	0.746	0.593	0	after
CCNG1	0	0.101526	0.608	0.398	0	after
IFT20	0	0.101488	0.467	0.169	0	after
MBNL1	0	0.10091	0.64	0.482	0	after
GYPC	6.639e-304	0.12663	1	0.851	1.18911e-299	after
CHRM3-AS2	3.83419e-286	0.116528	0.917	0.638	6.86742e-282	after
PWP2	2.6218e-283	0.170319	0.746	0.5	4.6959e-279	after
LBH	1.35207e-266	0.116401	1	0.857	2.4217e-262	after
CCL3L3	1.79006e-253	12.5793	0.911	0.825	3.20618e-249	after
KLRB1	2.72879e-252	0.280078	0.954	0.728	4.88753e-248	after
RP11-499F3.2	5.87453e-252	0.358019	0.82	0.816	1.05219e-247	after
IGKC	1.14241e-251	0.197974	0.441	0.548	2.04618e-247	after
S100A8	8.07954e-251	2.74026	0.929	0.819	1.44713e-246	after
CFAP20	2.01378e-225	0.124623	0.943	0.727	3.60688e-221	after
ADTRP	4.84569e-213	0.104846	0.867	0.609	8.67912e-209	after
HMGN2	3.92221e-197	0.126856	0.848	0.774	7.02507e-193	after
TMEM123	2.38052e-189	0.109715	0.839	0.819	4.26375e-185	after
UTS2	2.88598e-189	0.44005	0.357	0.584	5.16908e-185	after
PTPRC	4.2677e-155	0.110098	0.882	0.823	7.64388e-151	after
RSL1D1	8.44179e-154	0.123159	0.96	0.823	1.51201e-149	after
GPR183	4.40066e-150	0.107716	0.935	0.801	7.88202e-146	after
GABPB1-AS1	3.30952e-124	0.102962	0.627	0.792	5.92769e-120	after
C21orf33	6.56776e-124	0.180734	0.905	0.768	1.17635e-119	after
KIF2A	1.62587e-112	0.176419	0.618	0.401	2.9121e-108	after
CD14	2.0117e-109	0.131926	0.9	0.767	3.60316e-105	after
FCER1G	9.14863e-103	0.21727	0.907	0.775	1.63861e-98	after
PIM2	5.25753e-102	0.112251	0.851	0.683	9.41676e-98	after
MAFF	2.51514e-101	0.10819	0.75	0.556	4.50487e-97	after
MALAT1	2.11066e-93	0.142599	1	1	3.7804e-89	after
EIF1AY	1.48346e-85	0.111997	0.378	0.468	2.65703e-81	after
DDX39B	7.89789e-83	0.119397	0.529	0.347	1.41459e-78	after
PIM1	3.13471e-82	0.129426	0.851	0.71	5.61458e-78	after
S100A9	3.01547e-78	0.728373	0.951	0.867	5.40101e-74	after
CCL3	4.31587e-78	0.974381	0.926	0.852	7.73015e-74	after
WAPL	8.52415e-77	0.11454	0.548	0.374	1.52676e-72	after
C1orf56	3.10899e-75	0.109108	0.534	0.361	5.56851e-71	after
B4GALT1	2.17738e-74	0.104503	0.784	0.624	3.8999e-70	after
TCEAL8	1.371e-68	0.125119	0.56	0.397	2.4556e-64	after
DDX17	3.28239e-61	0.155637	0.79	0.853	5.87909e-57	after
CMTM6	1.56945e-60	0.13939	0.944	0.855	2.81104e-56	after
TLK1	4.31436e-58	0.115783	0.567	0.424	7.72745e-54	after
AC004556.1	1.3115e-57	1.44932	0.752	0.641	2.34903e-53	after
ABO	2.53628e-56	0.826442	0.375	0.512	4.54274e-52	after
C16orf54	9.80342e-56	0.133792	0.825	0.701	1.75589e-51	after
ISG20	4.88235e-53	0.102075	0.821	0.857	8.74478e-49	after
GPBP1	7.59012e-53	0.138345	0.617	0.5	1.35947e-48	after
UBQLN2	2.53149e-52	0.10316	0.46	0.321	4.53414e-48	after
CCDC66	4.66889e-49	0.137816	0.547	0.419	8.36245e-45	after
TMEM2	1.46616e-48	0.132261	0.494	0.561	2.62604e-44	after
RSRP1	6.73759e-48	0.155313	0.742	0.66	1.20677e-43	after
HADHA	1.07129e-47	0.140859	0.607	0.49	1.9188e-43	after
ZNF638	8.69141e-46	0.155227	0.483	0.536	1.55672e-41	after
AP3M2	1.88222e-44	0.107277	0.614	0.531	3.37125e-40	after
NR4A1	1.84663e-42	0.333754	0.747	0.852	3.30749e-38	after
TAX1BP1	1.80736e-40	0.108636	0.644	0.564	3.23716e-36	after
NOSIP	2.22993e-39	0.123475	0.924	0.863	3.99402e-35	after
EIF3E	2.9019e-39	0.144596	0.985	0.981	5.19759e-35	after
TXNIP	3.39921e-36	0.182716	0.998	0.994	6.08833e-32	after
SULF2	2.26195e-32	0.108227	0.503	0.474	4.05139e-28	after
JAML	1.3435e-30	0.101007	0.867	0.795	2.40634e-26	after
PCM1	2.5577e-30	0.113566	0.553	0.615	4.5811e-26	after
TOB1	2.29775e-29	0.108493	0.63	0.676	4.11549e-25	after
ARGLU1	8.87279e-29	0.199088	0.798	0.765	1.5892e-24	after
TMEM156	1.96828e-28	0.1308	0.615	0.654	3.52539e-24	after
ICAM2	2.09534e-28	0.110516	0.911	0.847	3.75296e-24	after
CREBZF	3.5123e-28	0.101592	0.527	0.551	6.29088e-24	after
ELF1	4.68248e-27	0.102106	0.826	0.861	8.38679e-23	after
DPY30	2.44153e-24	0.10357	0.887	0.825	4.37302e-20	after
RORA	1.1432e-20	0.120008	0.731	0.757	2.04759e-16	after
IL7R	1.61964e-20	0.134514	0.962	0.957	2.90094e-16	after
ATXN7L3B	2.78991e-19	0.125753	0.48	0.393	4.99701e-15	after
N4BP2L2	4.90531e-19	0.158955	0.877	0.836	8.78591e-15	after
HMGB1	1.01336e-18	0.10897	0.959	0.941	1.81502e-14	after
RB1CC1	1.97875e-17	0.101268	0.464	0.38	3.54413e-13	after
TSC22D3	2.33024e-16	0.105733	0.998	0.998	4.1737e-12	after
BCLAF1	3.3823e-16	0.142275	0.72	0.673	6.05805e-12	after
TTC14	6.97686e-16	0.161373	0.62	0.566	1.24963e-11	after
GABPB1	2.7066e-15	0.132552	0.748	0.754	4.84778e-11	after
ZNF83	9.33773e-15	0.101554	0.538	0.497	1.67248e-10	after
SLFN5	3.49554e-14	0.129768	0.553	0.557	6.26085e-10	after
EVI2B	2.93094e-13	0.13839	0.778	0.755	5.24961e-09	after
EEA1	4.92784e-12	0.103211	0.338	0.305	8.82626e-08	after
SRRM1	1.06484e-11	0.100442	0.766	0.743	1.90724e-07	after
XRCC5	1.12647e-11	0.103538	0.716	0.732	2.01763e-07	after
TAGAP	3.97681e-11	0.136116	0.872	0.864	7.12287e-07	after
SERINC5	2.107e-09	0.134076	0.65	0.633	3.77385e-05	after
LINC00861	2.32119e-09	0.103452	0.611	0.57	4.15749e-05	after
AQP3	2.78575e-09	0.100222	0.767	0.786	4.98955e-05	after
IL1B	0	9.01135	0.827	0.914	0	before
CRYBB2	0	0.430185	0.736	0.849	0	before
HSPA6	0	0.296744	1	0.666	0	before
CCL4L2	0	0.280932	0.798	0.908	0	before
EREG	0	0.279486	0.768	0.9	0	before
TMEM238	0	0.213555	1	0.753	0	before
NR3C1	0	0.1749	0.62	0.93	0	before
ARID5A	0	0.164507	0.617	0.929	0	before
EIF5AL1	0	0.149579	0.476	0.925	0	before
NBPF19	0	0.149221	0.413	0.76	0	before
SORL1	0	0.146976	0.613	0.928	0	before
IRF9	0	0.13799	0.593	0.914	0	before
FXYD1	0	0.135873	0.421	0.772	0	before
IFITM2	0	0.132031	0.835	0.968	0	before
FLOT1	0	0.130309	0.447	0.788	0	before
FAM177A1	0	0.113804	0.685	0.932	0	before
HLA-DPA1	0	0.113748	0.741	0.336	0	before
RELB	0	0.111631	0.38	0.766	0	before
PACS1	0	0.107881	0.448	0.911	0	before
C17orf49	0	0.101937	0.41	0.789	0	before
ITPKB	0	0.101676	0.468	0.914	0	before
SH3BP5	0	0.1011	0.638	0.926	0	before
CD81	2.47032822920623e-323	0.11464	1	0.815	4.42460489133128e-319	before
HIPK1	2.05975967751216e-320	0.138086	0.692	0.915	3.68923555839202e-316	before
GNAQ	8.89105714286532e-319	0.106067	0.668	0.911	1.59247724485861e-314	before
SRSF2	8.48813e-294	0.108264	0.846	0.963	1.52031e-289	before
TCF25	5.96973e-285	0.19086	0.722	0.869	1.06924e-280	before
CALR	6.40147e-274	0.160739	0.73	0.891	1.14657e-269	before
LAIR2	4.61847e-265	0.10241	0.508	0.206	8.27214e-261	before
IRF2BP2	2.03011e-259	0.125044	0.633	0.837	3.63614e-255	before
CD74	4.40503e-255	0.261679	0.742	0.867	7.88986e-251	before
GSTK1	1.39119e-250	0.113502	0.926	0.982	2.49176e-246	before
PSME2	7.59488e-249	0.116171	0.715	0.864	1.36032e-244	before
MIAT	1.91097e-241	0.154163	0.581	0.28	3.42273e-237	before
METTL12	1.98942e-236	0.100519	0.554	0.767	3.56324e-232	before
FYB	7.21063e-225	0.117519	0.931	0.976	1.2915e-220	before
PSME1	1.56496e-213	0.131966	0.912	0.952	2.80301e-209	before
SLA	2.95265e-209	0.123193	0.69	0.431	5.2885e-205	before
EIF5	1.03193e-204	0.116087	0.774	0.889	1.84829e-200	before
HLA-B	1.43744e-202	0.207116	1	1	2.57461e-198	before
RNF145	6.28848e-194	0.123018	0.807	0.949	1.12633e-189	before
EIF5A	7.06516e-184	0.10636	0.796	0.906	1.26544e-179	before
LMNA	6.9079e-183	0.136071	0.787	0.936	1.23727e-178	before
RGS1	3.54112e-176	0.108352	0.87	0.972	6.3425e-172	before
SH3BGRL3	7.36182e-168	0.17001	0.982	0.988	1.31858e-163	before
GNAI2	7.35842e-163	0.139578	1	0.904	1.31797e-158	before
JUNB	1.92322e-154	0.288984	0.998	0.999	3.44468e-150	before
MT-ATP6	1.35323e-151	0.227884	1	1	2.42377e-147	before
SLC2A3	3.18026e-151	0.179844	0.848	0.894	5.69616e-147	before
PPDPF	6.07736e-149	0.157373	0.959	0.984	1.08852e-144	before
PLP2	1.34113e-147	0.153226	0.845	0.675	2.4021e-143	before
TCF7	6.22127e-146	0.119404	0.895	0.965	1.11429e-141	before
CDKN1B	4.64306e-143	0.111145	0.813	0.93	8.31618e-139	before
IFITM1	3.4899e-138	0.244374	0.968	0.972	6.25076e-134	before
TMEM259	4.14245e-127	0.108313	0.846	0.641	7.41954e-123	before
MT-CO2	1.21247e-117	0.186908	1	1	2.17166e-113	before
IFNG	1.78439e-113	0.141167	0.765	0.567	3.19602e-109	before
CTD-3252C9.4	1.11498e-111	0.103923	0.895	0.725	1.99704e-107	before
RNF213	3.95499e-111	0.156805	0.749	0.849	7.08379e-107	before
PIM3	5.23625e-107	0.109629	0.856	0.674	9.37864e-103	before
KDM6B	1.19259e-105	0.103236	0.656	0.787	2.13605e-101	before
HLA-C	4.38139e-104	0.137055	1	1	7.84751e-100	before
LTB	4.67109e-104	0.193281	0.996	0.993	8.3664e-100	before
NFKB2	8.4074e-101	0.113374	0.824	0.64	1.50585e-96	before
MT-ND1	4.389e-98	0.176935	1	0.999	7.86114e-94	before
NR4A2	6.10052e-97	0.240827	0.852	0.827	1.09266e-92	before
CALM1	1.1592e-94	0.104772	0.986	0.989	2.07624e-90	before
AC090498.1	1.46629e-88	0.157244	0.995	0.999	2.62627e-84	before
FTH1	9.59133e-87	0.155457	1	1	1.7179e-82	before
CST3	1.00754e-86	0.150073	0.782	0.908	1.80461e-82	before
HNRNPA1	5.5541e-84	0.143713	1	1	9.94795e-80	before
IRF1	7.52564e-84	0.21766	0.819	0.88	1.34792e-79	before
LGALS1	4.8813e-83	0.181536	0.847	0.924	8.74289e-79	before
HNRNPL	7.67597e-83	0.117717	0.827	0.663	1.37484e-78	before
TMSB4X	5.87909e-74	0.106904	1	1	1.053e-69	before
AAK1	2.25601e-73	0.125749	0.888	0.914	4.04075e-69	before
CCNY	4.84369e-70	0.100734	0.788	0.638	8.67553e-66	before
RP1-313I6.12	1.50324e-67	0.196835	0.856	0.722	2.69245e-63	before
CD48	3.74225e-67	0.186768	0.976	0.933	6.70275e-63	before
BRD9	9.27192e-66	0.108285	0.677	0.773	1.66069e-61	before
TUBA4A	3.14739e-65	0.131177	0.777	0.839	5.63728e-61	before
LYZ	5.2715e-64	5.32324	0.799	0.913	9.44178e-60	before
TMA7	1.97739e-61	0.100422	0.993	0.995	3.54171e-57	before
MT-ND2	5.59271e-61	0.115073	1	1	1.00171e-56	before
TMSB10	3.75136e-60	0.113455	1	1	6.71906e-56	before
ZFP36L2	5.57497e-60	0.110068	0.998	0.998	9.98532e-56	before
GNB1	9.85886e-59	0.128374	0.814	0.678	1.76582e-54	before
MT-ND4	2.31377e-56	0.137085	0.999	1	4.14419e-52	before
ANXA1	4.20484e-53	0.113093	0.961	0.985	7.53128e-49	before
TRBC2	2.31918e-52	0.111004	0.947	0.977	4.15389e-48	before
FLNA	3.46803e-51	0.157448	0.7	0.753	6.21158e-47	before
VIM	4.15143e-51	0.174017	0.984	0.954	7.43562e-47	before
FOS	1.1335e-50	0.258232	0.983	0.978	2.03021e-46	before
MT-CYB	1.54358e-46	0.107571	0.999	1	2.7647e-42	before
CAPNS1	1.3017e-43	0.103134	0.853	0.745	2.33148e-39	before
HSP90AA1	5.96379e-43	0.123223	0.977	0.972	1.06817e-38	before
SOCS3	8.09779e-42	0.171715	0.93	0.933	1.4504e-37	before
TNFAIP3	4.62782e-41	0.111308	0.97	0.983	8.28889e-37	before
REL	8.81856e-41	0.109365	0.758	0.817	1.57949e-36	before
CRIP2	2.01021e-40	0.181236	0.825	0.807	3.60048e-36	before
CRIP1	4.29369e-39	0.13443	0.984	0.979	7.69043e-35	before
MT-ND3	7.64e-39	0.106277	1	1	1.3684e-34	before
FOSB	1.29407e-37	0.206628	0.966	0.944	2.31782e-33	before
NEAT1	4.93946e-36	0.129836	0.894	0.807	8.84706e-32	before
SDR42E2	1.58101e-34	0.116105	0.782	0.723	2.83175e-30	before
TNRC6C	2.16546e-33	0.108057	0.59	0.642	3.87856e-29	before
MS4A6A	2.66174e-33	0.101853	0.297	0.353	4.76744e-29	before
ANKRD12	5.34372e-33	0.102124	0.971	0.976	9.57114e-29	before
RILPL2	5.49505e-33	0.12075	0.939	0.95	9.84218e-29	before
DUSP2	6.72767e-32	0.18151	0.892	0.854	1.20499e-27	before
BIRC3	2.34018e-31	0.172341	0.926	0.866	4.1915e-27	before
PRMT9	2.97455e-31	0.201653	0.873	0.836	5.32771e-27	before
JUN	4.25505e-24	0.118773	0.997	0.977	7.62122e-20	before
DDIT4	8.31374e-24	0.124273	0.957	0.947	1.48907e-19	before
BTG2	1.44875e-22	0.143157	0.897	0.882	2.59485e-18	before
RGCC	1.12232e-19	0.106758	0.942	0.931	2.01018e-15	before
RUNX3	1.36105e-19	0.136959	0.821	0.79	2.43778e-15	before
HIST1H4C	1.08427e-17	0.156151	0.898	0.894	1.94203e-13	before
DUSP1	2.02711e-17	0.101076	0.998	0.994	3.63076e-13	before
TRBC1	1.18802e-11	0.120928	0.767	0.712	2.12787e-07	before
JUND	3.86539e-11	0.108583	0.971	0.953	6.92331e-07	before

## Sheet: CT2- FOXP3+ IKZF2+
gene	p_val	avg_logFC	pct.1	pct.2	p_val_adj	cluster
GEM	0	0.195823	0.896	0.281	0	after
TEKT4	0	0.19468	0.837	0.794	0	after
ITM2C	0	0.189093	0.911	0.354	0	after
ADA	0	0.156026	0.906	0.317	0	after
SNX10	0	0.142875	0.903	0.309	0	after
COMMD8	0	0.132608	0.91	0.353	0	after
GXYLT1	0	0.12855	0.904	0.326	0	after
SMAD7	0	0.125335	0.905	0.345	0	after
IL12RB1	0	0.116896	0.909	0.349	0	after
LAMP2	0	0.115786	0.908	0.321	0	after
IL4R	0	0.11136	0.91	0.37	0	after
CKAP2	0	0.111342	0.908	0.349	0	after
COX16	0	0.11057	0.913	0.363	0	after
AGTRAP	0	0.107653	0.909	0.319	0	after
RAB33A	0	0.106965	0.905	0.334	0	after
SLC25A24	0	0.105168	0.912	0.324	0	after
TMEM126B	0	0.104296	0.916	0.37	0	after
CLPX	0	0.103141	0.904	0.329	0	after
AZIN1	0	0.102131	0.912	0.376	0	after
HACD4	0	0.101282	0.912	0.343	0	after
HDAC7	0	0.101222	0.913	0.361	0	after
NCOA4	4.94065645841247e-324	0.110877	0.911	0.372	8.84920978266257e-320	after
UBE2A	1.97626258336499e-323	0.141629	0.915	0.371	3.53968391306503e-319	after
YIPF3	1.58101006669199e-322	0.128186	0.916	0.378	2.83174713045202e-318	after
GLUD1	3.88727391688372e-318	0.103696	0.924	0.403	6.96249631253043e-314	after
SMARCA5	2.69096016027568e-317	0.110384	0.914	0.384	4.81977874306978e-313	after
IER3IP1	2.29842192662584e-315	0.116599	0.916	0.39	4.11670351277954e-311	after
SOX4	0	0.737011	1	0.62	5.11298e-305	after
PROK2	6.43467e-307	0.10011	0.861	1	1.15251e-302	after
RGS19	3.22678e-305	0.132098	0.926	0.415	5.77949e-301	after
COPS5	7.37045e-300	0.10285	0.923	0.42	1.32012e-295	after
TIAL1	1.07962e-287	0.106419	0.921	0.433	1.93372e-283	after
MOB1A	2.24598e-286	0.102129	0.921	0.436	4.02278e-282	after
PTRHD1	6.54703e-286	0.160675	0.92	0.423	1.17264e-281	after
RNF149	4.4328e-282	0.133265	0.925	0.443	7.93959e-278	after
S100A12	7.00218e-277	6.53076	0.898	0.683	1.25416e-272	after
TMCO1	2.28099e-276	0.133662	0.931	0.459	4.08548e-272	after
HIST1H1D	3.34112e-270	0.110748	0.323	0.741	5.98429e-266	after
KIAA1143	9.29017e-268	0.122152	0.925	0.46	1.66396e-263	after
PSMD6	7.44714e-267	0.111661	0.922	0.457	1.33386e-262	after
PSMB2	7.56219e-266	0.172806	0.923	0.449	1.35446e-261	after
PSMA5	1.30968e-265	0.182827	0.935	0.472	2.34577e-261	after
NUCB1	6.5955e-263	0.110514	0.933	0.486	1.18132e-258	after
GTF3C6	2.2163e-261	0.200555	0.931	0.466	3.96962e-257	after
EMC7	2.73314e-261	0.148523	0.93	0.474	4.89533e-257	after
FDX1	3.56454e-261	0.127582	0.921	0.46	6.38444e-257	after
DSTN	2.98281e-260	0.133671	0.938	0.495	5.34251e-256	after
VDAC1	7.53707e-260	0.11836	0.922	0.468	1.34996e-255	after
PDCD6	2.18473e-257	0.102968	0.93	0.489	3.91307e-253	after
DEF6	9.42912e-256	0.107736	0.923	0.472	1.68885e-251	after
CLTB	1.04047e-255	0.108544	0.923	0.472	1.86358e-251	after
COMMD7	2.16344e-255	0.150906	0.926	0.469	3.87493e-251	after
ZAP70	3.09551e-255	0.103126	0.931	0.492	5.54437e-251	after
AKTIP	8.19924e-253	0.102391	1	0.644	1.46857e-248	after
BLOC1S2	4.28188e-251	0.127942	0.926	0.481	7.66928e-247	after
SYTL1	5.31291e-250	0.112622	0.933	0.503	9.51595e-246	after
LSM14A	4.51384e-249	0.109895	0.934	0.508	8.08474e-245	after
PDCD10	1.30463e-248	0.178281	0.516	0.221	2.33672e-244	after
MAD1L1	1.00527e-247	0.132599	0.934	0.502	1.80055e-243	after
SCP2	3.69294e-245	0.14713	0.936	0.505	6.61443e-241	after
ICOS	2.52341e-244	0.118825	0.925	0.495	4.51968e-240	after
EMB	1.11292e-241	0.240115	0.604	0.286	1.99336e-237	after
GBP5	2.03249e-240	0.13839	0.937	0.512	3.64039e-236	after
HTATIP2	4.24331e-240	0.126807	0.482	0.177	7.60019e-236	after
VAMP5	7.86774e-240	0.170022	0.933	0.51	1.40919e-235	after
DCTN3	1.68638e-239	0.136817	0.929	0.501	3.02048e-235	after
CAPZA2	6.38846e-235	0.133202	0.933	0.518	1.14424e-230	after
PPP1CB	4.40201e-231	0.154914	0.933	0.524	7.88444e-227	after
HEXA	9.20235e-231	0.107631	0.457	0.167	1.64823e-226	after
PSMB6	2.10165e-230	0.185021	0.935	0.519	3.76427e-226	after
CSNK1A1	1.8521e-229	0.10805	0.935	0.537	3.31729e-225	after
MPC2	6.62042e-229	0.146623	0.931	0.518	1.18578e-224	after
CALCOCO2	1.25567e-228	0.106326	0.473	0.165	2.24902e-224	after
PTGER4	1.82056e-228	0.270498	0.926	0.499	3.26081e-224	after
NDUFC2	2.84685e-228	0.191031	0.938	0.52	5.099e-224	after
ERBB2IP	1.93245e-226	0.12033	0.444	0.15	3.46121e-222	after
TPGS1	1.70965e-225	0.108738	1	0.678	3.06216e-221	after
MFNG	4.39232e-225	0.131826	0.934	0.541	7.86709e-221	after
URM1	1.28762e-223	0.136509	0.471	0.189	2.30626e-219	after
USP1	8.67336e-223	0.107856	0.474	0.211	1.55349e-218	after
PSMC6	9.58604e-222	0.131167	0.455	0.179	1.71695e-217	after
HPRT1	1.42084e-221	0.107505	0.468	0.192	2.54487e-217	after
ORMDL1	2.35577e-220	0.196124	0.618	0.351	4.21941e-216	after
ACTR2	4.50273e-220	0.10361	0.948	0.573	8.06483e-216	after
RAD21	2.75796e-219	0.172805	0.615	0.353	4.93978e-215	after
CCDC141	4.36385e-219	0.146606	0.397	0.071	7.8161e-215	after
UQCRC2	2.07689e-218	0.120097	0.603	0.379	3.71992e-214	after
TKT	2.8655e-217	0.176303	0.939	0.552	5.13239e-213	after
FIBP	9.3999e-217	0.125015	0.443	0.144	1.68362e-212	after
MSL3	9.6172e-217	0.11515	0.422	0.143	1.72254e-212	after
CPSF6	9.94581e-217	0.129024	0.457	0.163	1.78139e-212	after
AP3S1	1.51364e-216	0.107767	0.502	0.237	2.71108e-212	after
RBM5	8.72072e-216	0.116067	0.471	0.208	1.56197e-211	after
PAG1	5.79743e-215	0.115367	0.931	0.549	1.03838e-210	after
CD164	4.38794e-214	0.110251	0.936	0.556	7.85924e-210	after
TTN	1.2008e-213	0.218449	0.446	0.115	2.15076e-209	after
LBR	1.45019e-213	0.172657	0.442	0.134	2.59743e-209	after
SHOC2	4.51969e-212	0.104564	0.455	0.156	8.09521e-208	after
DPP7	1.10816e-211	0.109897	0.636	0.442	1.98483e-207	after
ELOVL5	1.60447e-211	0.155173	0.926	0.526	2.87377e-207	after
CRBN	5.79979e-211	0.104893	0.579	0.354	1.0388e-206	after
PPA1	7.77746e-210	0.117025	0.952	0.6	1.39302e-205	after
TCEA1	2.56958e-209	0.124941	0.655	0.415	4.60238e-205	after
RNF125	5.3547e-209	0.133099	0.933	0.554	9.5908e-205	after
AP2S1	5.92474e-209	0.161586	1	0.697	1.06118e-204	after
PSMA4	7.39823e-209	0.166764	0.933	0.544	1.3251e-204	after
MAP1LC3B	1.39474e-208	0.170814	0.954	0.59	2.49811e-204	after
RASGRP2	1.53825e-208	0.106128	0.943	0.579	2.75516e-204	after
TIA1	4.7552e-208	0.141731	0.397	0.085	8.51704e-204	after
FKBP1A	6.30816e-208	0.179142	0.655	0.428	1.12985e-203	after
LSM12	2.06285e-206	0.102007	0.4	0.111	3.69478e-202	after
PSMD13	6.33178e-206	0.112718	1	0.704	1.13409e-201	after
PRKAR1A	6.66479e-206	0.100094	0.488	0.245	1.19373e-201	after
CLEC2B	1.05799e-202	0.126769	0.931	0.553	1.89496e-198	after
TMEM50A	5.43142e-202	0.21549	0.949	0.586	9.72822e-198	after
CTSD	7.21149e-202	0.187992	1	0.707	1.29165e-197	after
ATP5F1	8.41614e-201	0.130919	0.947	0.596	1.50741e-196	after
HECTD1	6.85182e-199	0.102684	0.46	0.214	1.22723e-194	after
ARPC4	6.67411e-198	0.158363	0.705	0.522	1.1954e-193	after
CAMK4	1.72355e-197	0.115095	0.592	0.396	3.08704e-193	after
ATP6V1D	1.18683e-196	0.125063	0.778	0.321	2.12573e-192	after
UPK3BL	1.87573e-196	0.105814	0.742	0.305	3.35962e-192	after
ATF7IP2	2.00982e-194	0.207325	0.571	0.312	3.59979e-190	after
PAPOLA	2.54574e-192	0.131672	0.946	0.605	4.55967e-188	after
SAMD3	2.65562e-192	0.177699	0.785	0.33	4.75648e-188	after
SRP9	4.08068e-192	0.116602	0.952	0.624	7.3089e-188	after
ARL6IP1	3.62121e-187	0.172088	0.947	0.602	6.48595e-183	after
SUMO1	5.65098e-187	0.176083	0.954	0.636	1.01215e-182	after
COPE	6.25168e-186	0.144924	0.949	0.629	1.11974e-181	after
CCR10	1.89598e-185	0.349558	0.564	0.748	3.39589e-181	after
EIF4G2	6.77599e-182	0.136785	0.952	0.636	1.21365e-177	after
CD47	1.11936e-179	0.127851	0.948	0.625	2.00489e-175	after
CDIP1	3.54041e-179	0.114958	0.751	0.31	6.34124e-175	after
MAPKAPK3	6.37304e-178	0.128602	0.908	0.512	1.14148e-173	after
ATP5B	1.09864e-177	0.166315	0.957	0.654	1.96777e-173	after
ATP5C1	5.22349e-176	0.177428	0.948	0.628	9.3558e-172	after
PSMD4	3.92084e-174	0.102795	1	0.747	7.02261e-170	after
ADAM8	7.07981e-174	0.114035	0.91	0.524	1.26806e-169	after
TMEM59	1.09262e-170	0.154177	0.959	0.672	1.957e-166	after
GPR65	3.98251e-170	0.132041	0.802	0.391	7.13308e-166	after
SLC25A5	9.91819e-170	0.244903	0.955	0.66	1.77645e-165	after
SQRDL	8.69051e-169	0.139785	0.919	0.546	1.55656e-164	after
LINC00324	2.70474e-168	0.119716	1	0.8	4.84445e-164	after
CTC-505O3.3	4.16945e-167	0.105619	0.448	0.742	7.4679e-163	after
JAKMIP1	1.01717e-166	0.101922	0.423	0.769	1.82186e-162	after
IMMT	2.60462e-166	0.109129	0.909	0.534	4.66513e-162	after
VAPA	1.84822e-165	0.10415	0.955	0.671	3.31035e-161	after
POMP	2.95037e-165	0.129579	0.942	0.638	5.2844e-161	after
FAM104A	4.34196e-160	0.141082	0.917	0.554	7.77689e-156	after
PLIN2	4.78271e-160	0.112797	0.917	0.557	8.56632e-156	after
KLRB1	8.52251e-159	0.21847	0.919	0.564	1.52647e-154	after
C4orf48	4.82386e-158	0.134859	0.922	0.568	8.64001e-154	after
TPM4	5.01487e-158	0.211561	0.922	0.562	8.98214e-154	after
ATP5G3	6.58354e-158	0.154731	0.958	0.689	1.17918e-153	after
PSMB8	4.21823e-157	0.156507	0.948	0.665	7.55526e-153	after
NAPRT	2.46422e-155	0.128261	0.755	0.35	4.41367e-151	after
PYCARD	5.80844e-155	0.195856	0.917	0.558	1.04035e-150	after
PRNP	3.86704e-152	0.1215	0.926	0.584	6.92625e-148	after
2019-09-07	5.90474e-152	0.103991	0.773	0.621	1.0576e-147	after
IFI27L2	7.78132e-152	0.157347	0.827	0.447	1.39371e-147	after
TXNDC17	2.58842e-151	0.140054	0.775	0.378	4.63612e-147	after
TMEM9B	5.36788e-151	0.167558	0.929	0.588	9.61442e-147	after
LDHA	4.08875e-150	0.139357	0.957	0.703	7.32335e-146	after
MAP3K2	1.80762e-147	0.114444	0.908	0.556	3.23764e-143	after
C9orf16	2.66009e-145	0.212074	0.96	0.698	4.76448e-141	after
PSMD9	5.42925e-145	0.12701	0.796	0.419	9.72433e-141	after
SSR3	2.66754e-144	0.10752	0.917	0.584	4.77783e-140	after
RAB11A	5.05872e-144	0.18731	0.926	0.592	9.06067e-140	after
ATG2A	1.39728e-143	0.10676	0.469	0.781	2.50267e-139	after
REXO2	1.85698e-143	0.111517	0.923	0.594	3.32604e-139	after
C12orf75	2.25299e-143	0.304796	0.838	0.47	4.03532e-139	after
RIOK3	6.34687e-143	0.100265	0.918	0.585	1.13679e-138	after
UBE2F	9.37225e-141	0.164643	0.767	0.384	1.67866e-136	after
OSTF1	3.92293e-140	0.194753	0.928	0.6	7.02636e-136	after
LYN	4.99291e-140	0.286769	0.755	0.482	8.94281e-136	after
C20orf24	7.4926e-140	0.183903	0.808	0.439	1.342e-135	after
AKIRIN2	3.64743e-139	0.114454	0.926	0.602	6.53292e-135	after
SEMA3G	5.563e-139	0.10173	0.454	0.744	9.96389e-135	after
DBI	1.48885e-138	0.2414	1	0.792	2.66669e-134	after
VCP	1.90604e-137	0.11026	0.928	0.614	3.41392e-133	after
TPM3	2.22404e-137	0.105642	0.771	0.633	3.98349e-133	after
BRK1	3.85694e-137	0.181257	1	0.799	6.90817e-133	after
BRWD1	4.32506e-135	0.127888	0.919	0.597	7.74662e-131	after
ATP6V0B	9.86896e-135	0.153045	0.935	0.628	1.76763e-130	after
S100A8	1.28665e-132	1.67153	0.926	0.748	2.30452e-128	after
ATP1B3	2.12116e-132	0.106561	0.921	0.609	3.79921e-128	after
NAMPT	5.79195e-132	0.14389	0.911	0.587	1.0374e-127	after
ZBTB1	2.12694e-131	0.1078	0.802	0.458	3.80955e-127	after
UBE2L6	8.17169e-130	0.116551	0.804	0.46	1.46363e-125	after
TNFRSF1B	4.97144e-128	0.1184	0.94	0.647	8.90435e-124	after
C14orf2	9.28373e-127	0.109492	0.968	0.764	1.66281e-122	after
PPP4C	1.15022e-125	0.121321	0.934	0.64	2.06015e-121	after
ISG15	2.89732e-122	0.152404	0.866	0.552	5.18939e-118	after
MYO1F	2.55066e-120	0.242363	0.589	0.807	4.56849e-116	after
EMC3	1.65362e-119	0.113212	0.921	0.625	2.9618e-115	after
CASP4	2.16788e-118	0.178157	0.94	0.661	3.88288e-114	after
GYPC	1.55267e-115	0.197311	1	0.828	2.78099e-111	after
ICAM3	6.4317e-115	0.164947	0.816	0.663	1.15198e-110	after
GSTO1	4.27742e-114	0.145504	0.795	0.47	7.66129e-110	after
RHOF	1.30109e-112	0.109773	0.806	0.495	2.33039e-108	after
FAM96B	3.12516e-112	0.101	0.826	0.525	5.59747e-108	after
ZC2HC1A	3.43525e-111	0.119062	0.501	0.754	6.15288e-107	after
PSMG2	7.69556e-111	0.115813	0.818	0.517	1.37835e-106	after
SUPT4H1	6.01103e-109	0.102086	0.833	0.537	1.07663e-104	after
HSD17B10	1.2272e-107	0.116331	1	0.834	2.19804e-103	after
CTSS	8.90729e-106	0.279063	0.947	0.697	1.59539e-101	after
CCL3	1.193e-105	0.263507	0.919	0.791	2.13678e-101	after
MVP	2.42474e-105	0.122615	1	0.838	4.34296e-101	after
SLC38A2	2.97855e-105	0.105486	0.789	0.491	5.33488e-101	after
COPZ1	3.12999e-102	0.138737	1	0.843	5.60612e-98	after
FAM26F	8.18326e-102	0.4909	0.84	0.799	1.4657e-97	after
NOP10	5.2432e-97	0.224099	0.82	0.53	9.3911e-93	after
HLA-DPA1	9.18789e-97	0.310116	0.728	0.859	1.64564e-92	after
ENTPD1	3.37298e-94	0.123595	0.513	0.765	6.04134e-90	after
GPR183	1.40001e-93	0.236278	0.855	0.59	2.50756e-89	after
ABRACL	8.36949e-89	0.260108	1	0.871	1.49906e-84	after
PSMA2	5.49718e-87	0.116133	0.856	0.631	9.846e-83	after
FAM160B1	6.37561e-87	0.110897	0.546	0.782	1.14194e-82	after
FAM46C	3.53694e-85	0.239248	0.798	0.514	6.33502e-81	after
LMNA	2.62449e-83	0.374315	0.943	0.745	4.70072e-79	after
MCL1	1.00778e-82	0.118746	0.958	0.761	1.80504e-78	after
SEC61B	2.5924e-81	0.115106	0.88	0.667	4.64325e-77	after
SELT	2.61224e-81	0.138971	0.944	0.735	4.67878e-77	after
HLA-DMB	3.40177e-80	0.110567	0.251	0.435	6.09292e-76	after
ARHGEF10	4.42796e-80	0.122887	0.908	0.71	7.93093e-76	after
FGL2	5.47335e-77	0.224981	0.77	0.509	9.80332e-73	after
ZBP1	1.73371e-76	0.127275	0.372	0.575	3.10525e-72	after
CD84	1.78384e-76	0.131554	0.608	0.814	3.19504e-72	after
LAMTOR5	6.89386e-76	0.146039	0.83	0.595	1.23476e-71	after
PTPRC	1.44176e-72	0.198476	0.911	0.809	2.58234e-68	after
C4orf3	1.75082e-71	0.103854	0.884	0.694	3.1359e-67	after
RP11-25K19.1	2.64893e-71	0.10079	0.864	0.619	4.74449e-67	after
SF3B6	3.25383e-71	0.127979	0.86	0.65	5.82793e-67	after
SEC14L1	5.38236e-69	0.11003	0.269	0.457	9.64034e-65	after
MXD4	3.30829e-68	0.137574	0.794	0.529	5.92547e-64	after
YPEL2	9.69965e-68	0.100731	0.573	0.778	1.7373e-63	after
TSPO	2.66261e-67	0.15241	0.964	0.801	4.769e-63	after
ARPC5	4.71551e-66	0.210515	1	0.903	8.44594e-62	after
STK4	5.02867e-66	0.131476	0.851	0.935	9.00685e-62	after
SUB1	4.32458e-64	0.190952	0.986	0.9	7.74576e-60	after
PLEKHF1	1.06032e-63	0.111643	0.868	0.638	1.89914e-59	after
KLF10	2.22466e-63	0.162515	0.766	0.521	3.98459e-59	after
GYG1	5.26213e-63	0.168411	0.79	0.538	9.425e-59	after
CAPZB	1.38439e-61	0.222539	0.908	0.749	2.47958e-57	after
ARPC3	1.71707e-61	0.175	0.985	0.903	3.07544e-57	after
OCIAD2	1.95294e-61	0.101976	0.878	0.713	3.49791e-57	after
GNLY	1.09721e-60	0.147506	0.781	0.546	1.96521e-56	after
APOBEC3G	9.55877e-60	0.111912	0.874	0.654	1.71207e-55	after
PDE4B	7.79889e-58	0.205283	0.835	0.61	1.39686e-53	after
CTSC	6.33614e-56	0.190849	0.823	0.594	1.13487e-51	after
CKS2	1.14745e-55	0.239131	0.78	0.559	2.05519e-51	after
FUT7	1.12982e-54	0.156446	0.496	0.539	2.02361e-50	after
BIN1	2.56039e-54	0.172404	0.683	0.786	4.58591e-50	after
MIR4435-2HG	9.41783e-54	0.239582	0.392	0.506	1.68683e-49	after
ITGB1BP1	3.65826e-53	0.137643	0.486	0.654	6.5523e-49	after
SRI	5.55888e-51	0.102205	0.519	0.682	9.95651e-47	after
HLA-DRA	9.02046e-51	0.279184	0.556	0.56	1.61565e-46	after
CD53	1.15441e-49	0.242589	0.979	0.875	2.06767e-45	after
HLA-DRB1	4.93423e-49	0.331767	0.771	0.747	8.83771e-45	after
TRAPPC1	9.69488e-49	0.169078	0.662	0.754	1.73645e-44	after
NDUFB3	1.17361e-47	0.16047	0.884	0.696	2.10206e-43	after
GLIPR1	4.85208e-47	0.280746	0.486	0.55	8.69055e-43	after
SIT1	6.37698e-47	0.216809	0.874	0.688	1.14218e-42	after
GNG2	1.12189e-46	0.104601	0.808	0.603	2.00942e-42	after
CCDC167	1.89296e-46	0.190119	0.797	0.587	3.39048e-42	after
PHLDA1	1.12534e-45	0.206485	0.743	0.727	2.0156e-41	after
NSMCE1	2.33082e-45	0.101805	0.873	0.686	4.17473e-41	after
PIM2	2.82277e-45	0.102905	0.828	0.633	5.05586e-41	after
ARPC1B	5.17188e-45	0.177739	0.823	0.87	9.26335e-41	after
ATP5A1	9.80288e-45	0.132302	0.737	0.832	1.75579e-40	after
RP11-138A9.1	1.10101e-43	0.123721	0.946	0.802	1.97201e-39	after
LGALS1	1.89813e-43	0.291564	0.949	0.816	3.39973e-39	after
UCP2	3.27836e-43	0.174102	0.777	0.849	5.87188e-39	after
CD63	3.08995e-42	0.163083	0.444	0.547	5.53441e-38	after
CD52	6.65369e-42	0.282429	0.998	0.998	1.19174e-37	after
GNB2	3.02909e-41	0.127989	0.835	0.647	5.42541e-37	after
S100A9	3.59744e-41	0.200688	0.944	0.814	6.44337e-37	after
CD74	5.52644e-41	0.314107	0.881	0.748	9.89841e-37	after
S1PR4	8.10772e-41	0.160708	0.903	0.74	1.45217e-36	after
PIM1	1.31016e-40	0.108827	0.827	0.643	2.34663e-36	after
COX5A	2.19246e-40	0.152194	0.636	0.734	3.92691e-36	after
SFT2D1	6.10799e-40	0.169402	0.871	0.699	1.094e-35	after
EGR1	7.00973e-40	3.27226	0.896	0.772	1.25551e-35	after
CARHSP1	9.00808e-40	0.144698	0.801	0.607	1.61344e-35	after
DDX6	6.19997e-39	0.119096	0.894	0.732	1.11048e-34	after
HLA-DPB1	8.13641e-39	0.360653	0.816	0.697	1.45731e-34	after
SELPLG	2.61647e-38	0.159781	0.89	0.727	4.68636e-34	after
ITM2A	5.69824e-38	0.10495	0.621	0.731	1.02061e-33	after
DDX17	7.7627e-37	0.103364	0.774	0.881	1.39038e-32	after
S100A11	1.7063e-36	0.334492	0.852	0.698	3.05615e-32	after
DYNLL1	3.51287e-36	0.290359	0.827	0.663	6.2919e-32	after
CSGALNACT1	4.73952e-36	0.301914	0.483	0.295	8.48896e-32	after
MT1E	3.31387e-35	0.102657	0.715	0.803	5.93547e-31	after
VIM	1.62796e-34	0.101	0.948	0.96	2.91584e-30	after
SUSD3	2.7038e-34	0.112788	0.871	0.711	4.84278e-30	after
NDUFA12	2.25578e-33	0.176906	0.915	0.78	4.04032e-29	after
TXN	2.6012e-33	0.211635	0.857	0.697	4.65901e-29	after
ANXA2	3.24254e-33	0.327923	0.651	0.522	5.80771e-29	after
MYL6	4.08159e-33	0.186058	0.99	0.947	7.31054e-29	after
PRF1	1.21234e-32	0.210245	0.869	0.818	2.17143e-28	after
TMEM2	1.29158e-32	0.13253	0.496	0.611	2.31335e-28	after
RP11-499F3.2	1.93472e-32	0.104617	0.86	0.809	3.46528e-28	after
HERC5	4.0977e-32	0.243748	0.466	0.465	7.33939e-28	after
CD79B	8.07173e-32	0.19362	0.482	0.294	1.44573e-27	after
CD99	1.26621e-31	0.177565	0.792	0.849	2.2679e-27	after
WDR83OS	1.48079e-31	0.161378	0.902	0.763	2.65224e-27	after
LGALS3	4.57727e-31	0.151839	0.594	0.405	8.19834e-27	after
ZNF706	1.20334e-30	0.110154	0.905	0.77	2.1553e-26	after
SEL1L3	1.63594e-30	0.13738	0.38	0.437	2.93013e-26	after
PRDX5	2.06253e-30	0.111845	0.894	0.754	3.69419e-26	after
MYO1G	4.343e-30	0.197025	0.62	0.685	7.77874e-26	after
ANXA5	1.00552e-29	0.156503	0.624	0.442	1.80098e-25	after
YWHAQ	4.84468e-29	0.146129	0.955	0.85	8.67731e-25	after
RNPEPL1	1.23073e-28	0.188214	0.704	0.776	2.20436e-24	after
CDKN1A	1.58185e-28	0.199552	0.906	0.785	2.83324e-24	after
CYBA	2.73307e-28	0.254868	0.931	0.908	4.89521e-24	after
EVI2B	7.26278e-28	0.319363	0.736	0.675	1.30084e-23	after
ITGB1	2.06145e-26	0.343779	0.833	0.744	3.69225e-22	after
ATP5J2	2.83011e-26	0.174504	0.927	0.816	5.06901e-22	after
ALOX5AP	7.72822e-26	0.365081	0.711	0.668	1.3842e-21	after
NOSIP	1.25977e-25	0.13594	0.842	0.702	2.25637e-21	after
HMGB1	1.31112e-25	0.213751	0.966	0.92	2.34835e-21	after
NR4A1	1.51115e-25	3.0188	0.77	0.803	2.70663e-21	after
DUSP10	1.77737e-25	0.164311	0.821	0.688	3.18345e-21	after
SMC6	2.46674e-25	0.173492	0.422	0.261	4.41817e-21	after
NDUFB1	4.3776e-25	0.133541	0.93	0.822	7.84072e-21	after
MGST2	5.11454e-25	0.104286	0.486	0.552	9.16066e-21	after
COTL1	1.11258e-24	0.154818	0.817	0.697	1.99274e-20	after
HN1	1.59574e-24	0.154464	0.545	0.38	2.85813e-20	after
S100A6	3.03918e-24	0.168071	0.962	0.967	5.44347e-20	after
ISG20	5.69935e-24	0.196824	0.917	0.902	1.02081e-19	after
GBP1	6.56437e-24	0.113665	0.489	0.58	1.17574e-19	after
NINJ2	7.66475e-24	0.217033	0.496	0.481	1.37283e-19	after
HERPUD1	7.76493e-24	0.317648	0.912	0.88	1.39078e-19	after
ARL6IP5	9.24214e-24	0.215135	0.833	0.715	1.65536e-19	after
IBTK	1.10579e-23	0.148923	0.522	0.584	1.98058e-19	after
PSMB3	3.48331e-23	0.101846	0.907	0.795	6.23895e-19	after
CHST7	6.28568e-23	0.129325	0.386	0.236	1.12583e-18	after
CTSA	7.61536e-23	0.192272	0.52	0.361	1.36399e-18	after
MDH2	1.45588e-22	0.101585	0.9	0.787	2.60763e-18	after
GAPDH	3.09468e-22	0.17687	0.978	0.955	5.54288e-18	after
HLA-DMA	1.63274e-21	0.204106	0.482	0.329	2.9244e-17	after
OSBPL8	2.26212e-21	0.29685	0.684	0.658	4.05168e-17	after
TMSB10	2.59144e-21	0.133871	1	1	4.64152e-17	after
HLA-A	2.81772e-21	0.138797	0.999	1	5.04681e-17	after
RSRP1	5.22623e-21	0.15842	0.745	0.628	9.3607e-17	after
TAF12	5.41697e-21	0.133851	0.52	0.588	9.70234e-17	after
SUMO2	8.57478e-21	0.135649	0.964	0.919	1.53583e-16	after
CLIC1	1.0854e-20	0.278776	0.785	0.678	1.94406e-16	after
HLA-DQA1	1.14787e-20	0.171526	0.877	0.825	2.05595e-16	after
TRAC	5.2376e-20	0.155375	0.982	0.986	9.38106e-16	after
S100A4	1.35915e-19	0.225581	0.989	0.979	2.43438e-15	after
TRIM14	1.41395e-19	0.126608	0.414	0.27	2.53252e-15	after
LYPLA1	3.03868e-19	0.136917	0.471	0.327	5.44258e-15	after
LPAR6	4.84594e-19	0.152522	0.535	0.603	8.67956e-15	after
PPP1CA	4.90602e-19	0.266416	0.783	0.773	8.78717e-15	after
DBNL	5.12867e-19	0.134681	0.563	0.426	9.18597e-15	after
FGFR1OP2	7.63508e-19	0.160927	0.547	0.404	1.36752e-14	after
PMAIP1	7.65549e-19	0.306136	0.875	0.855	1.37118e-14	after
LRRFIP1	8.84697e-19	0.112736	0.966	0.895	1.58458e-14	after
ZNF524	1.48794e-18	0.104217	0.507	0.584	2.66504e-14	after
CST7	1.52746e-18	0.253867	0.888	0.849	2.73584e-14	after
GDE1	1.55851e-18	0.133028	0.419	0.465	2.79144e-14	after
TMEM63A	1.77062e-18	0.111452	0.532	0.624	3.17135e-14	after
ARGLU1	2.11339e-18	0.235341	0.817	0.745	3.78529e-14	after
ATRX	2.15986e-18	0.166391	0.651	0.519	3.86853e-14	after
SKA2	3.5898e-18	0.131071	0.517	0.571	6.42969e-14	after
TWF2	4.22607e-18	0.22663	0.613	0.615	7.56932e-14	after
EHD1	5.5657e-18	0.110228	0.586	0.455	9.96872e-14	after
CD58	6.65707e-18	0.123327	0.515	0.563	1.19235e-13	after
ACTB	1.00195e-17	0.167098	1	0.999	1.7946e-13	after
PGAM1	1.28483e-17	0.154394	0.615	0.482	2.30126e-13	after
ARHGDIB	1.38795e-17	0.162963	0.992	0.993	2.48595e-13	after
GZMA	2.33457e-17	0.134078	0.87	0.808	4.18144e-13	after
CKLF	3.23205e-17	0.183207	0.599	0.463	5.78893e-13	after
NEAT1	3.64267e-17	0.29313	0.852	0.841	6.52438e-13	after
SAMD9	4.19536e-17	0.11743	0.433	0.299	7.51432e-13	after
NSD1	4.94794e-17	0.129818	0.456	0.319	8.86225e-13	after
DAAM1	8.03648e-17	0.10174	0.402	0.461	1.43941e-12	after
UGP2	9.00259e-17	0.174723	0.654	0.539	1.61245e-12	after
ATXN7L3B	1.04473e-16	0.116525	0.449	0.314	1.87121e-12	after
ASNA1	1.10122e-16	0.105353	0.456	0.323	1.97239e-12	after
CCDC22	1.28613e-16	0.10531	0.321	0.382	2.30358e-12	after
DOK2	1.55605e-16	0.279766	0.733	0.701	2.78705e-12	after
PBXIP1	2.2542e-16	0.119939	0.773	0.699	4.0375e-12	after
TCEAL4	3.35339e-16	0.157626	0.431	0.301	6.00626e-12	after
ORAI1	3.44377e-16	0.120464	0.671	0.739	6.16814e-12	after
FBXO3	3.64802e-16	0.106034	0.451	0.32	6.53397e-12	after
HINT2	3.72697e-16	0.159792	0.558	0.599	6.67538e-12	after
PMVK	5.13086e-16	0.122985	0.522	0.574	9.18989e-12	after
EZR	5.55515e-16	0.152971	0.96	0.897	9.94982e-12	after
MED23	7.09591e-16	0.105565	0.368	0.247	1.27095e-11	after
NUMB	7.8125e-16	0.128034	0.392	0.266	1.3993e-11	after
LINC00426	1.24383e-15	0.138808	0.443	0.46	2.22782e-11	after
RP11-138A9.2	1.31077e-15	0.176511	0.489	0.51	2.34772e-11	after
TRIB2	1.37604e-15	0.105534	0.414	0.287	2.46462e-11	after
CD82	1.44962e-15	0.133602	0.561	0.622	2.59641e-11	after
ATP6AP1	1.7014e-15	0.113151	0.402	0.275	3.04738e-11	after
LAPTM5	1.74677e-15	0.121349	0.946	0.912	3.12865e-11	after
H2AFY	2.21316e-15	0.180704	0.557	0.592	3.96399e-11	after
PTPN18	3.00662e-15	0.108974	0.663	0.535	5.38516e-11	after
CMTM3	3.16457e-15	0.107594	0.539	0.415	5.66807e-11	after
IQGAP1	4.22188e-15	0.178495	0.593	0.465	7.56181e-11	after
HSPA8	5.24966e-15	0.118053	0.981	0.943	9.40267e-11	after
SUCLG1	5.37884e-15	0.113947	0.54	0.612	9.63404e-11	after
NAAA	6.00835e-15	0.155611	0.574	0.612	1.07616e-10	after
FERMT3	7.5223e-15	0.110596	0.497	0.374	1.34732e-10	after
AP2M1	7.75643e-15	0.143882	0.678	0.57	1.38925e-10	after
HADHB	8.57889e-15	0.138472	0.585	0.647	1.53657e-10	after
PIP4K2A	1.14307e-14	0.102428	0.67	0.543	2.04735e-10	after
RGS1	1.18643e-14	0.127025	0.987	0.953	2.12501e-10	after
DUSP4	1.2472e-14	0.183242	0.72	0.684	2.23386e-10	after
IRF2	1.35556e-14	0.105463	0.532	0.604	2.42794e-10	after
AQP3	1.46617e-14	0.228616	0.72	0.705	2.62606e-10	after
RAB11FIP1	1.97512e-14	0.148705	0.453	0.481	3.53764e-10	after
CUEDC2	2.54076e-14	0.115755	0.522	0.579	4.55075e-10	after
PPM1G	2.58943e-14	0.117078	0.603	0.493	4.63793e-10	after
SH3BGRL3	2.83706e-14	0.141722	0.983	0.955	5.08145e-10	after
PPP4R2	2.91219e-14	0.11495	0.458	0.334	5.21603e-10	after
ZNF106	2.95e-14	0.134103	0.432	0.477	5.28375e-10	after
TPI1	3.17284e-14	0.104913	0.716	0.619	5.68287e-10	after
CCDC53	3.28849e-14	0.106369	0.46	0.339	5.89001e-10	after
DDHD1	7.42049e-14	0.137957	0.454	0.491	1.32908e-09	after
LINC00152	8.12037e-14	0.203443	0.593	0.538	1.45444e-09	after
GLRX	1.00014e-13	0.231026	0.745	0.644	1.79135e-09	after
TALDO1	1.05539e-13	0.181381	0.645	0.668	1.8903e-09	after
P4HB	1.14981e-13	0.110812	0.599	0.485	2.05942e-09	after
MSN	1.2115e-13	0.166486	0.553	0.433	2.16992e-09	after
CRIP1	2.22964e-13	0.254522	0.944	0.952	3.99351e-09	after
NCF4	2.49554e-13	0.11535	0.439	0.496	4.46975e-09	after
TFPT	2.91401e-13	0.119418	0.507	0.387	5.21928e-09	after
HMGN3	3.87487e-13	0.137431	0.623	0.501	6.94028e-09	after
CAPN1	4.3683e-13	0.135019	0.562	0.615	7.82406e-09	after
AC133644.2	4.45583e-13	0.11798	0.418	0.467	7.98083e-09	after
JAK1	5.55208e-13	0.198377	0.83	0.787	9.94433e-09	after
SPNS3	6.15732e-13	0.130291	0.224	0.247	1.10284e-08	after
RP11-356I2.4	6.5154e-13	0.106769	0.544	0.607	1.16697e-08	after
PRDX1	6.70812e-13	0.226754	0.9	0.9	1.20149e-08	after
HADHA	7.81205e-13	0.125353	0.579	0.463	1.39922e-08	after
GMFG	8.35651e-13	0.188742	0.977	0.967	1.49673e-08	after
CD2	9.72817e-13	0.210057	0.89	0.849	1.74241e-08	after
PDLIM2	1.07665e-12	0.152616	0.587	0.622	1.92839e-08	after
RCSD1	1.2155e-12	0.112064	0.675	0.581	2.17708e-08	after
TAX1BP1	1.26683e-12	0.102916	0.665	0.583	2.26903e-08	after
RB1CC1	1.42744e-12	0.104416	0.472	0.357	2.55668e-08	after
C10orf54	1.46877e-12	0.181039	0.745	0.749	2.63072e-08	after
ATP5L	1.63909e-12	0.117459	0.984	0.958	2.93577e-08	after
CDC26	1.9052e-12	0.116463	0.571	0.634	3.4124e-08	after
EPB41	2.16733e-12	0.110607	0.634	0.518	3.88191e-08	after
SH3BP1	2.81011e-12	0.112138	0.548	0.607	5.03319e-08	after
AP1S2	2.82353e-12	0.212786	0.404	0.364	5.05723e-08	after
XRCC5	3.29972e-12	0.182276	0.748	0.751	5.91013e-08	after
TEX264	4.07408e-12	0.158892	0.611	0.64	7.29708e-08	after
REST	4.44331e-12	0.112665	0.477	0.366	7.95841e-08	after
PKIA	4.47223e-12	0.103214	0.476	0.371	8.01021e-08	after
SLFN5	6.17594e-12	0.178087	0.624	0.666	1.10617e-07	after
FAS	8.23431e-12	0.109592	0.445	0.498	1.47485e-07	after
TCEAL8	1.02869e-11	0.154612	0.566	0.454	1.84249e-07	after
PFN1	1.44462e-11	0.153459	0.997	0.994	2.58747e-07	after
DCTN2	2.28508e-11	0.149013	0.578	0.607	4.0928e-07	after
EZH1	2.64415e-11	0.130771	0.506	0.397	4.73594e-07	after
LAMTOR2	2.7009e-11	0.132466	0.583	0.624	4.83757e-07	after
HMHA1	2.77832e-11	0.117376	0.623	0.538	4.97624e-07	after
FMNL1	2.85293e-11	0.139509	0.786	0.822	5.10987e-07	after
C16orf87	2.94881e-11	0.122146	0.466	0.504	5.28162e-07	after
CNN2	3.85542e-11	0.122628	0.713	0.609	6.90545e-07	after
S100A10	4.81092e-11	0.152669	0.976	0.98	8.61683e-07	after
BIN2	6.03426e-11	0.163822	0.829	0.829	1.0808e-06	after
TMED9	6.58583e-11	0.110131	0.628	0.687	1.17959e-06	after
GLB1	6.81225e-11	0.126122	0.239	0.244	1.22014e-06	after
PPP1R7	7.61476e-11	0.110766	0.621	0.51	1.36388e-06	after
JAML	7.7327e-11	0.182911	0.865	0.843	1.385e-06	after
ACTG1	1.12699e-10	0.160855	0.977	0.991	2.01856e-06	after
PPP1R18	1.75439e-10	0.190127	0.887	0.867	3.14229e-06	after
MPG	2.31377e-10	0.128219	0.592	0.627	4.14419e-06	after
MIF4GD	3.2437e-10	0.108537	0.433	0.328	5.80978e-06	after
GGCT	4.0178e-10	0.120255	0.489	0.39	7.19628e-06	after
TAGLN2	4.16414e-10	0.184501	0.91	0.861	7.45839e-06	after
CORO1A	4.44697e-10	0.16648	0.983	0.972	7.96498e-06	after
ARL4C	4.78415e-10	0.216656	0.953	0.925	8.56889e-06	after
C1orf56	4.81182e-10	0.182305	0.503	0.414	8.61844e-06	after
ARHGAP30	5.16703e-10	0.127901	0.633	0.682	9.25467e-06	after
STMN1	5.38876e-10	0.124397	0.749	0.667	9.65181e-06	after
CCDC107	5.67917e-10	0.130465	0.592	0.631	1.0172e-05	after
RAB37	6.95383e-10	0.124637	0.572	0.596	1.2455e-05	after
CSTB	7.35017e-10	0.153652	0.665	0.654	1.31649e-05	after
RNASEH2C	7.89332e-10	0.100656	0.541	0.435	1.41377e-05	after
HCLS1	8.72999e-10	0.106542	0.762	0.68	1.56363e-05	after
NKTR	9.37538e-10	0.117367	0.707	0.701	1.67922e-05	after
TMBIM4	9.9805e-10	0.106719	0.657	0.705	1.78761e-05	after
YPEL5	1.04091e-09	0.115896	0.972	0.946	1.86437e-05	after
MS4A6A	1.41312e-09	0.146947	0.314	0.227	2.53104e-05	after
CD27	1.44462e-09	0.181015	0.822	0.767	2.58745e-05	after
HMOX2	1.50273e-09	0.103924	0.584	0.636	2.69154e-05	after
REEP5	1.53394e-09	0.133915	0.582	0.599	2.74745e-05	after
RTKN2	1.76361e-09	0.272999	0.565	0.568	3.15879e-05	after
GPX1	2.24792e-09	0.158931	0.446	0.464	4.02625e-05	after
TRAF3IP3	3.00824e-09	0.182679	0.87	0.838	5.38806e-05	after
UBL3	3.81744e-09	0.152127	0.626	0.616	6.83741e-05	after
IL32	4.1902e-09	0.128346	0.997	0.996	7.50507e-05	after
LINC-PINT	6.37623e-09	0.121106	0.563	0.613	0.000114205	after
FAM129A	6.71532e-09	0.134444	0.598	0.585	0.000120278	after
LCK	8.29752e-09	0.136467	0.946	0.91	0.000148617	after
MPRIP	1.24694e-08	0.122297	0.486	0.514	0.00022334	after
HLA-DRB5	1.32502e-08	0.120064	0.887	0.829	0.000237324	after
SPAG7	1.54846e-08	0.100517	0.558	0.459	0.000277344	after
HPGD	1.70228e-08	0.155583	0.578	0.556	0.000304896	after
CHMP2A	2.21735e-08	0.107284	0.627	0.537	0.00039715	after
DDX39B	2.41699e-08	0.103767	0.513	0.416	0.000432908	after
PHYKPL	2.89811e-08	0.107771	0.492	0.528	0.00051908	after
DECR1	3.83049e-08	0.12115	0.572	0.478	0.000686079	after
EMP3	4.03064e-08	0.148623	0.976	0.954	0.000721928	after
ING4	4.66617e-08	0.10131	0.515	0.421	0.000835758	after
ARPC2	5.48905e-08	0.109201	0.934	0.903	0.000983143	after
TTC14	5.88926e-08	0.12037	0.6	0.642	0.00105483	after
LCP1	8.8166e-08	0.105229	0.705	0.622	0.00157914	after
IL2RA	1.06751e-07	0.105003	0.566	0.61	0.00191202	after
HIST1H1C	1.20166e-07	0.174786	0.312	0.273	0.0021523	after
LSM2	1.44295e-07	0.154576	0.468	0.465	0.00258446	after
PARK7	1.62395e-07	0.118331	0.813	0.75	0.00290865	after
RABAC1	2.54096e-07	0.162476	0.847	0.793	0.00455111	after
KCNAB2	2.54679e-07	0.115501	0.886	0.848	0.00456155	after
H3F3A	3.90075e-07	0.107748	0.988	0.986	0.00698664	after
EVL	1.40644e-06	0.109978	0.95	0.924	0.0251908	after
NDUFB7	1.99639e-06	0.103351	0.667	0.596	0.0357574	after
SMCHD1	2.03168e-06	0.114628	0.809	0.778	0.0363894	after
NAP1L4	2.16273e-06	0.111805	0.663	0.675	0.0387366	after
RORA	2.22464e-06	0.105576	0.734	0.72	0.0398456	after
ITGB2	2.45266e-06	0.143445	0.78	0.782	0.0439295	after
GADD45A	2.60479e-06	0.177525	0.722	0.661	0.0466543	after
HCST	2.68326e-06	0.163691	0.912	0.887	0.0480598	after
AC004556.1	0	8.46916	0.553	0.787	0	before
IGKC	0	2.84527	0.575	0.412	0	before
C5AR1	0	0.576675	0.675	0.896	0	before
RP11-160E2.6	0	0.33797	0.588	0.901	0	before
CD14	0	0.193181	0.684	0.896	0	before
EIF5AL1	0	0.187662	0.442	0.92	0	before
GNG8	0	0.161701	0.284	0.734	0	before
ITPKB	0	0.129564	0.408	0.908	0	before
SPRY1	0	0.12803	0.306	0.741	0	before
TGFBR2	0	0.117905	0.364	0.9	0	before
IFI6	0	0.104246	0.418	0.909	0	before
ZNF766	0	0.101848	0.394	0.907	0	before
CHD3	0	0.101775	0.435	0.915	0	before
ZNF578	0	0.101735	0.47	0.732	0	before
FXYD2	5.42661942766192e-319	0.187943	0.332	0.75	9.71961805688526e-315	before
TBC1D4	1.12539e-296	0.180003	0.52	0.931	2.01569e-292	before
LINC00936	3.44933e-291	0.134735	0.524	0.157	6.17809e-287	before
ZNF430	1.25403e-288	0.109786	0.491	0.921	2.2461e-284	before
ZNF24	4.37331e-281	0.102316	0.494	0.919	7.83304e-277	before
SLC25A45	3.00438e-264	0.114887	0.684	1	5.38115e-260	before
NR3C1	2.54635e-252	0.18475	0.554	0.92	4.56076e-248	before
LINC01215	7.40342e-243	0.104932	0.348	0.743	1.32603e-238	before
GPANK1	6.85062e-232	0.109843	0.365	0.772	1.22701e-227	before
GZMM	1.55185e-231	0.146809	0.723	1	2.77952e-227	before
ARID5A	1.49831e-224	0.11216	0.575	0.922	2.68363e-220	before
ZNF136	2.28806e-214	0.103237	0.549	0.906	4.09815e-210	before
HNRNPM	1.02883e-209	0.109106	0.69	0.957	1.84274e-205	before
NUP160	1.70833e-208	0.120921	0.381	0.762	3.05979e-204	before
HSPA1B	2.95593e-207	1.35123	1	0.749	5.29436e-203	before
HNRNPH3	2.46312e-204	0.112023	0.637	0.938	4.41169e-200	before
PLEKHA1	3.90271e-197	0.105367	0.562	0.91	6.99015e-193	before
SNHG15	4.85071e-195	0.122	0.613	0.917	8.6881e-191	before
OSER1	1.03064e-192	0.108322	0.644	0.933	1.84599e-188	before
HIPK1	1.27706e-192	0.106343	0.58	0.909	2.28734e-188	before
RP11-462G2.1	6.16838e-192	0.231032	0.797	0.847	1.10482e-187	before
FXYD1	7.24294e-187	0.110018	0.387	0.762	1.29728e-182	before
KLF12	1.45395e-184	0.102967	0.575	0.906	2.60418e-180	before
DGUOK	1.0051e-181	0.106289	0.77	1	1.80024e-177	before
RNU12	3.18532e-170	0.109832	0.488	0.737	5.70523e-166	before
EMG1	3.60208e-169	0.104487	0.424	0.765	6.45169e-165	before
MRFAP1	5.73568e-167	0.108267	0.717	0.943	1.02732e-162	before
SC5D	2.25746e-166	0.133912	0.478	0.797	4.04334e-162	before
C7orf50	7.00588e-164	0.141945	0.454	0.778	1.25482e-159	before
GLCCI1	2.25462e-161	0.111331	1	0.749	4.03826e-157	before
PLAC8	1.49599e-157	0.197843	0.524	0.798	2.67948e-153	before
TMEM238	2.02105e-154	0.237966	1	0.774	3.6199e-150	before
SELM	4.77574e-151	0.142743	0.501	0.801	8.55383e-147	before
TRIM28	6.59118e-150	0.115752	1	0.769	1.18055e-145	before
OFD1	9.77473e-145	0.158865	0.654	0.921	1.75075e-140	before
FOXP1	8.70686e-144	0.126219	0.787	0.964	1.55949e-139	before
HSPB1	2.21143e-143	0.10906	0.532	0.824	3.96089e-139	before
PRKCB	2.46737e-143	0.17347	1	0.776	4.41931e-139	before
CHMP1B	1.97759e-142	0.137848	0.732	0.939	3.54207e-138	before
DCTN6	2.76988e-141	0.187723	0.512	0.782	4.96113e-137	before
TIGIT	2.47817e-132	0.206079	0.861	0.519	4.43865e-128	before
CCR7	9.86535e-130	0.340841	0.68	0.855	1.76698e-125	before
FXYD7	8.11367e-128	0.203314	0.546	0.748	1.45324e-123	before
C19orf60	2.62462e-123	0.132507	0.625	0.853	4.70096e-119	before
DDX21	7.37356e-121	0.114024	0.614	0.849	1.32068e-116	before
HSP90AB1	1.22852e-118	0.192582	0.886	0.969	2.20041e-114	before
TMEM107	1.02927e-116	0.160481	0.526	0.757	1.84353e-112	before
EIF5	1.30146e-116	0.212705	0.735	0.891	2.33105e-112	before
SVIP	1.47385e-112	0.164195	0.637	0.847	2.6398e-108	before
TOMM20	9.53345e-112	0.107604	0.689	0.72	1.70754e-107	before
AREG	1.46497e-110	0.156929	0.414	0.633	2.62391e-106	before
FUS	3.12082e-108	0.123195	0.874	0.969	5.5897e-104	before
PMCH	1.21266e-107	0.176646	0.738	0.441	2.17199e-103	before
TGIF1	6.78695e-107	0.287468	0.483	0.673	1.21561e-102	before
TRA2B	1.64977e-106	0.112509	0.833	0.965	2.9549e-102	before
CALR	1.43844e-105	0.133775	0.692	0.874	2.57638e-101	before
METTL12	7.58641e-104	0.118853	0.521	0.745	1.3588e-99	before
MT-ND4L	1.03047e-103	0.159076	0.733	0.934	1.84567e-99	before
NKAP	4.73822e-98	0.115389	0.395	0.65	8.48663e-94	before
MT-ATP6	4.56343e-97	0.310796	1	1	8.17355e-93	before
SESN1	1.40115e-90	0.125333	0.763	0.449	2.50959e-86	before
SRSF10	1.44068e-87	0.153171	0.769	0.937	2.5804e-83	before
SNHG9	4.35925e-87	0.142559	0.781	0.942	7.80786e-83	before
MT-ND2	2.38326e-82	0.288636	1	0.999	4.26866e-78	before
MT-ND1	2.45316e-82	0.301644	0.998	0.998	4.39386e-78	before
C1orf162	9.97609e-82	0.131916	0.674	0.857	1.78682e-77	before
FBXO32	7.33937e-81	0.115213	0.808	0.527	1.31455e-76	before
SRSF11	8.94435e-81	0.103539	0.783	0.948	1.60202e-76	before
HNRNPDL	1.0806e-80	0.113841	0.924	0.984	1.93545e-76	before
EEF1B2	1.76505e-80	0.309792	0.999	0.998	3.16139e-76	before
FCRL3	4.30629e-77	0.206509	0.83	0.853	7.71299e-73	before
MT-CO2	1.37682e-75	0.2609	1	1	2.46602e-71	before
EIF5A	1.2088e-74	0.154812	0.756	0.869	2.16508e-70	before
RIC3	2.24228e-74	0.147871	0.55	0.282	4.01615e-70	before
CH17-189H20.1	8.56491e-74	0.115986	0.597	0.804	1.53406e-69	before
RHOH	2.3097e-73	0.142662	0.765	0.887	4.13691e-69	before
MTFP1	4.73086e-72	0.13675	0.482	0.66	8.47344e-68	before
HAGHL	1.60697e-70	0.116961	0.569	0.289	2.87825e-66	before
MT-CYB	3.22005e-70	0.246367	0.999	1	5.76744e-66	before
MT-ND4	8.08399e-70	0.255491	0.998	0.999	1.44792e-65	before
FCER1G	1.01715e-68	0.12534	0.714	0.907	1.82181e-64	before
SERPINB6	2.17861e-68	0.108955	0.577	0.3	3.90212e-64	before
CCNI	1.07717e-67	0.116972	0.952	0.993	1.92933e-63	before
SNHG8	1.29115e-67	0.236535	0.856	0.933	2.31259e-63	before
NUCKS1	7.35248e-65	0.174204	0.683	0.785	1.3169e-60	before
CHD6	8.46853e-65	0.120132	0.6	0.79	1.5168e-60	before
ERAP2	9.58727e-65	0.120834	0.786	0.932	1.71718e-60	before
NFKBIZ	9.88987e-64	0.136462	0.62	0.793	1.77137e-59	before
TCF7	6.06258e-61	0.290866	0.83	0.923	1.08587e-56	before
GIMAP2	6.89152e-61	0.129213	0.728	0.89	1.23434e-56	before
MT-ND3	1.11821e-60	0.263828	1	1	2.00282e-56	before
HNRNPUL1	3.67132e-60	0.112743	0.54	0.712	6.5757e-56	before
IER3	1.34023e-59	0.131836	0.733	0.765	2.40048e-55	before
EEF1A1	1.92558e-59	0.129716	1	1	3.44891e-55	before
TOMM7	3.40396e-59	0.241426	0.996	1	6.09683e-55	before
TPT1	3.70021e-59	0.127247	1	1	6.62745e-55	before
CNBP	7.88783e-58	0.128874	0.921	0.952	1.41279e-53	before
UBA52	1.51189e-56	0.159736	1	1	2.70794e-52	before
NPIPB11	3.41192e-56	0.13006	0.507	0.607	6.11109e-52	before
ATXN1	8.70222e-56	0.105403	0.769	0.919	1.55866e-51	before
CYTIP	1.02937e-55	0.122724	0.877	0.936	1.84371e-51	before
LYZ	1.5199e-55	0.802425	0.727	0.911	2.72229e-51	before
PPDPF	2.23839e-55	0.156243	0.943	0.979	4.00918e-51	before
DUSP8	2.53507e-55	0.111026	0.699	0.603	4.54057e-51	before
DCP1A	4.51287e-54	0.118631	0.617	0.782	8.083e-50	before
SDR42E2	9.04946e-54	0.217875	0.818	0.732	1.62085e-49	before
ZFAS1	5.30285e-53	0.22493	0.946	0.96	9.49793e-49	before
RP4-539M6.22	3.54805e-52	0.126057	0.523	0.605	6.35492e-48	before
TAF1D	1.40737e-51	0.18881	0.728	0.8	2.52075e-47	before
FAM173A	1.40919e-51	0.13508	0.621	0.385	2.524e-47	before
TUBA1A	2.08241e-50	0.126914	0.874	0.969	3.72981e-46	before
PLP2	1.65854e-49	0.150915	0.788	0.643	2.9706e-45	before
PSMD5-AS1	2.17733e-49	0.151647	0.76	0.547	3.89981e-45	before
HNRNPA1	2.29437e-49	0.200561	0.999	0.997	4.10944e-45	before
SLA	1.20703e-48	0.112102	0.707	0.503	2.16191e-44	before
CITED2	7.10941e-48	0.113899	0.616	0.429	1.27337e-43	before
FOS	4.81095e-47	0.484451	0.947	0.924	8.61689e-43	before
CDKN1B	9.83107e-46	0.166539	0.835	0.931	1.76084e-41	before
RP1-313I6.12	1.4386e-45	0.33175	0.757	0.654	2.57668e-41	before
NR4A2	3.87398e-45	0.242556	0.785	0.776	6.93868e-41	before
C12orf57	6.3568e-44	0.313913	0.922	0.776	1.13857e-39	before
C6orf48	2.11329e-43	0.134835	0.913	0.969	3.78511e-39	before
STAT3	3.62071e-42	0.166103	0.737	0.847	6.48505e-38	before
HAX1	6.33398e-42	0.109157	0.761	0.894	1.13448e-37	before
NBEAL1	1.89843e-41	0.231253	0.853	0.893	3.40027e-37	before
YTHDC1	8.3923e-40	0.101605	0.697	0.825	1.50314e-35	before
PIK3IP1	1.6339e-39	0.138197	0.896	0.898	2.92648e-35	before
CRIP2	3.1327e-39	0.256613	0.762	0.795	5.61098e-35	before
JUN	2.06015e-38	0.384348	0.989	0.941	3.68993e-34	before
JUNB	3.29185e-38	0.315631	0.996	0.999	5.89603e-34	before
ZFP36	4.78807e-38	0.206546	0.941	0.978	8.57591e-34	before
IRF1	6.529e-38	0.231955	0.805	0.878	1.16941e-33	before
RP11-1399P15.1	8.49828e-38	0.111376	0.724	0.55	1.52213e-33	before
WDR74	2.37847e-37	0.135306	0.84	0.925	4.26007e-33	before
REL	6.11376e-36	0.143391	0.734	0.838	1.09504e-31	before
FAU	8.815e-36	0.113101	1	1	1.57885e-31	before
ZNF331	9.2736e-36	0.138055	0.728	0.755	1.66099e-31	before
MEPCE	1.19822e-35	0.102008	0.532	0.611	2.14614e-31	before
UTS2	4.13704e-35	1.36922	0.637	0.512	7.40985e-31	before
RARRES3	1.65837e-34	0.115893	0.861	0.935	2.97031e-30	before
SELL	4.04853e-34	0.117422	0.92	0.958	7.25132e-30	before
DUSP1	1.5213e-32	0.295917	0.993	0.98	2.72479e-28	before
AC245100.1	2.01836e-32	0.171024	0.591	0.665	3.61509e-28	before
LSR	5.00415e-32	0.149917	0.728	0.754	8.96293e-28	before
SRSF7	6.51734e-32	0.141322	0.943	0.977	1.16732e-27	before
IFITM1	2.46734e-31	0.214789	0.902	0.921	4.41925e-27	before
CD48	5.74646e-31	0.275406	0.943	0.879	1.02925e-26	before
MT-CO3	1.13786e-29	0.132211	1	1	2.03802e-25	before
AC090498.1	1.68204e-29	0.228742	0.985	0.993	3.01271e-25	before
LTB	2.21096e-29	0.146357	0.982	0.984	3.96006e-25	before
NFKBIA	5.79958e-29	0.288065	0.98	0.92	1.03876e-24	before
NSMCE3	4.65491e-27	0.158288	0.884	0.749	8.3374e-23	before
COQ7	5.87238e-27	0.191685	0.827	0.735	1.0518e-22	before
ANKRD12	9.4962e-27	0.192682	0.955	0.971	1.70086e-22	before
FKBP2	8.80692e-26	0.130825	0.821	0.716	1.57741e-21	before
TNRC6C	1.09591e-24	0.107529	0.548	0.645	1.96289e-20	before
IER5	2.17174e-24	0.188033	0.818	0.716	3.88981e-20	before
AAK1	2.49209e-24	0.142463	0.881	0.926	4.46358e-20	before
CITED4	2.52082e-24	0.164399	0.703	0.633	4.51503e-20	before
PRMT9	3.04539e-24	0.304291	0.887	0.817	5.45459e-20	before
LINC00909	5.09156e-24	0.132606	0.296	0.343	9.11949e-20	before
PEBP1	1.32202e-23	0.102006	0.827	0.889	2.36788e-19	before
TXK	2.791e-23	0.216793	0.864	0.875	4.99896e-19	before
EIF1B	3.92495e-23	0.102692	0.783	0.851	7.02998e-19	before
SOCS3	1.78237e-20	0.191175	0.884	0.892	3.1924e-16	before
YME1L1	3.64274e-20	0.220935	0.674	0.717	6.52451e-16	before
NDUFV2-AS1	6.46663e-20	0.101984	0.559	0.632	1.15824e-15	before
DDX18	1.38021e-19	0.155312	0.737	0.78	2.47209e-15	before
LINC00869	1.70751e-19	0.11426	0.602	0.691	3.05832e-15	before
RP11-707G18.1	2.04777e-19	0.11181	0.718	0.617	3.66775e-15	before
FOSB	2.9164e-19	0.192871	0.936	0.924	5.22357e-15	before
CWF19L2	3.08275e-19	0.159191	0.66	0.716	5.52151e-15	before
GLTSCR2	7.74045e-19	0.120444	0.998	0.993	1.38639e-14	before
RP11-553L6.2	8.19074e-18	0.13598	0.464	0.344	1.46704e-13	before
USP53	5.50643e-17	0.122745	0.741	0.751	9.86258e-13	before
BIRC3	2.00983e-16	0.24522	0.941	0.911	3.59981e-12	before
CTD-2035E11.3	2.18119e-16	0.106276	0.822	0.726	3.90673e-12	before
SMAD3	2.96089e-16	0.131018	0.587	0.463	5.30324e-12	before
ZSCAN18	2.6238e-15	0.141727	0.394	0.289	4.69948e-11	before
ILF3-AS1	6.11563e-15	0.133967	0.727	0.796	1.09537e-10	before
NACA	7.31119e-15	0.106594	1	1	1.30951e-10	before
IL7R	1.84902e-14	0.178031	0.842	0.818	3.31178e-10	before
EIF4A1	6.85177e-14	0.16195	0.827	0.807	1.22722e-09	before
PTGER2	1.09651e-13	0.114515	0.342	0.407	1.96395e-09	before
SNHG25	1.94942e-12	0.108276	0.669	0.595	3.4916e-08	before
FTL	2.35023e-12	0.105793	1	1	4.2095e-08	before
CXCR4	2.56345e-12	0.118724	0.999	0.996	4.5914e-08	before
LINC01116	1.05438e-11	0.110913	0.475	0.363	1.88849e-07	before
HNRNPL	2.15724e-11	0.141431	0.773	0.686	3.86384e-07	before
CIRBP	2.69382e-11	0.136212	0.978	0.953	4.82489e-07	before
PNRC1	8.03333e-11	0.1066	0.983	0.944	1.43885e-06	before
RP11-83A24.2	1.69913e-10	0.109558	0.367	0.401	3.0433e-06	before
MT-ND5	2.2684e-09	0.127862	0.864	0.811	4.06292e-05	before
PIK3R1	5.27398e-09	0.11946	0.683	0.659	9.44623e-05	before
BTG2	1.03483e-08	0.166911	0.887	0.865	0.000185348	before
FOXO1	1.56528e-08	0.115093	0.747	0.686	0.000280357	before
GNB1	4.28908e-08	0.125472	0.756	0.686	0.000768217	before
HSP90AA1	1.09997e-07	0.15154	0.967	0.965	0.00197016	before
SRRM2	2.06782e-07	0.116654	0.892	0.831	0.00370367	before
FYN	2.78836e-07	0.155681	0.897	0.857	0.00499423	before
JUND	8.84268e-07	0.150372	0.947	0.918	0.0158381	before
DYNLT1	1.12223e-06	0.111763	0.606	0.6	0.0201002	before
H3F3B	2.70062e-06	0.107949	0.99	0.981	0.0483708	before

## Sheet: CT1- SELL+ CCR7+
gene	p_val	avg_logFC	pct.1	pct.2	p_val_adj	cluster
KLRD1	0	7.18288	0.772	0.78	0	after
CSTA	0	5.36962	0.842	0.749	0	after
S100A12	0	5.30021	0.845	0.752	0	after
S100A8	0	5.22529	0.891	0.806	0	after
HSPA1B	0	0.738003	0.568	1	0	after
CTD-2034I4.2	0	0.532844	0.775	0.784	0	after
RAB32	0	0.425166	0.84	0.745	0	after
OXNAD1	0	0.199736	0.932	0.6	0	after
GCC2	0	0.157928	0.829	0.627	0	after
TMEM123	0	0.152205	0.886	0.803	0	after
GYPC	0	0.151184	1	0.876	0	after
SLC40A1	0	0.15024	0.862	0.463	0	after
APBA2	0	0.148253	0.749	0.459	0	after
EIF3M	0	0.147316	0.947	0.732	0	after
RP11-291B21.2	0	0.147135	0.773	0.78	0	after
ARRDC3	0	0.14441	0.478	0.831	0	after
STK17B	0	0.140064	0.953	0.696	0	after
KLRB1	0	0.137721	0.872	0.483	0	after
SOCS1	0	0.137519	0.886	0.417	0	after
SNHG7	0	0.135725	0.69	0.917	0	after
LRCH4	0	0.134634	0.651	0.31	0	after
SNHG12	0	0.134416	0.69	0.349	0	after
ITGA4	0	0.134048	0.599	0.196	0	after
TCEA3	0	0.130399	0.66	0.3	0	after
GEM	0	0.130128	0.839	0.199	0	after
SRSF1	0	0.127307	0.608	0.244	0	after
2019-09-07	0	0.12365	0.807	0.605	0	after
SPINT2	0	0.122515	0.727	0.421	0	after
ZBTB16	0	0.121837	0.492	0.825	0	after
PRKAR1A	0	0.11863	0.612	0.222	0	after
CCNG1	0	0.117996	0.703	0.416	0	after
UPP1	0	0.117565	0.918	0.645	0	after
ABCE1	0	0.117335	0.569	0.157	0	after
ESCO1	0	0.11607	0.544	0.104	0	after
SRSF6	0	0.115601	0.89	0.397	0	after
ZNF302	0	0.115508	1	0.53	0	after
LENG1	0	0.11539	0.884	0.398	0	after
KIF2A	0	0.114635	0.733	0.396	0	after
NCF1	0	0.114387	0.873	0.385	0	after
SHOC2	0	0.110728	0.567	0.144	0	after
LBH	0	0.110541	1	0.857	0	after
CAMK4	0	0.110072	0.695	0.483	0	after
RASGRP2	0	0.109501	0.912	0.571	0	after
ACTN1	0	0.109482	1	0.645	0	after
CYSLTR1	0	0.107823	0.858	0.272	0	after
DPEP2	0	0.107663	0.872	0.338	0	after
2019-03-07	0	0.10726	0.579	0.197	0	after
EPHA1-AS1	0	0.107089	0.669	0.321	0	after
CENPK	0	0.107076	0.565	0.145	0	after
TATDN1	0	0.105633	0.721	0.426	0	after
SESN3	0	0.104952	0.877	0.326	0	after
AKAP7	0	0.103919	0.865	0.278	0	after
FKBP5	0	0.103698	0.661	0.893	0	after
PPP1CB	0	0.102298	0.908	0.448	0	after
DCK	0	0.102213	0.577	0.231	0	after
CSRNP1	0	0.100855	0.877	0.415	0	after
STAU1	0	0.100754	0.567	0.157	0	after
THOC3	0	0.100079	0.543	0.125	0	after
RIC3	4.53710363888934e-319	0.110381	0.463	0.693	8.12640632761469e-315	after
AIF1	0	0.132707	0.768	0.548	1.93918e-305	after
ADPRM	2.75522e-304	0.114759	0.736	0.471	4.93487e-300	after
PRDX6	8.06518e-298	0.160796	0.821	0.635	1.44456e-293	after
CHRM3-AS2	3.07406e-295	0.140671	0.893	0.649	5.50595e-291	after
TRAT1	4.62441e-284	0.147848	0.799	0.627	8.28278e-280	after
CDCA7L	6.40974e-274	0.117618	0.773	0.498	1.14805e-269	after
ZNF101	1.46058e-264	0.110011	0.741	0.508	2.61604e-260	after
CISH	6.38112e-252	0.174541	0.627	0.435	1.14292e-247	after
CITED2	1.83295e-250	0.10834	0.536	0.721	3.283e-246	after
ZFP36	9.81496e-231	0.134253	0.954	0.854	1.75796e-226	after
ST13	1.11175e-220	0.128212	0.897	0.802	1.99125e-216	after
GMCL1	5.54938e-210	0.100678	0.546	0.311	9.93949e-206	after
FBXO3	1.18155e-204	0.106873	0.571	0.342	2.11628e-200	after
RSL1D1	5.50276e-204	0.113749	0.952	0.829	9.85599e-200	after
NR4A1	5.43965e-194	0.202696	0.643	0.841	9.74296e-190	after
ARL4A	1.27702e-192	0.154806	0.935	0.775	2.28727e-188	after
FCER1G	4.40924e-187	0.194057	0.85	0.759	7.8974e-183	after
ESD	2.75907e-183	0.108946	0.851	0.664	4.94177e-179	after
CCDC66	1.81063e-176	0.122664	0.645	0.441	3.24301e-172	after
FGFR1OP2	4.95256e-174	0.115667	0.584	0.372	8.87053e-170	after
TTC19	9.96408e-167	0.100862	0.637	0.44	1.78467e-162	after
TXNIP	1.11371e-166	0.232747	1	0.996	1.99477e-162	after
C1orf162	6.02509e-161	0.183891	0.863	0.7	1.07915e-156	after
DBNL	1.80976e-160	0.123284	0.649	0.461	3.24145e-156	after
GPBP1	3.16658e-157	0.109848	0.7	0.524	5.67165e-153	after
AP3M2	2.22007e-156	0.114995	0.655	0.469	3.97636e-152	after
RCSD1	1.08661e-155	0.170468	0.679	0.491	1.94622e-151	after
PWP2	9.79013e-153	0.322473	0.598	0.419	1.75351e-148	after
SH3YL1	1.78642e-150	0.106556	0.845	0.685	3.19966e-146	after
ARL6IP5	8.2471e-149	0.17285	0.834	0.719	1.47714e-144	after
TNFSF8	9.10491e-145	0.120597	0.725	0.853	1.63078e-140	after
SAMHD1	5.83095e-134	0.119816	0.696	0.544	1.04438e-129	after
TSC22D3	1.73183e-112	0.211087	0.998	0.999	3.10187e-108	after
CA5B	2.70547e-108	0.113419	0.69	0.787	4.84576e-104	after
PIM1	1.09838e-106	0.313773	0.785	0.655	1.96731e-102	after
RP11-356I2.4	2.15595e-95	0.112846	0.725	0.562	3.86151e-91	after
CCL3	1.13684e-93	4.71242	0.878	0.843	2.03619e-89	after
TAGAP	8.51314e-93	0.261311	0.836	0.876	1.52479e-88	after
AC006129.2	2.48887e-92	0.121315	0.699	0.537	4.45782e-88	after
HMGB1	5.71372e-86	0.1119	0.956	0.923	1.02338e-81	after
CXCL2	7.64637e-85	1.83244	0.844	0.767	1.36954e-80	after
CASP8AP2	4.81239e-78	0.100272	0.688	0.538	8.61947e-74	after
FBLN5	1.1972e-77	0.136589	0.473	0.542	2.14431e-73	after
CCND3	1.06384e-69	0.106369	0.884	0.843	1.90544e-65	after
SAE1	8.33529e-69	0.169802	0.727	0.6	1.49293e-64	after
EEA1	2.61033e-68	0.109824	0.493	0.355	4.67536e-64	after
JAK1	2.48393e-67	0.119076	0.856	0.749	4.44896e-63	after
ANAPC16	1.5573e-66	0.103455	0.886	0.848	2.78927e-62	after
N4BP2L2	1.68467e-66	0.187408	0.921	0.843	3.01741e-62	after
MYL12A	1.4047e-65	0.194197	0.989	0.984	2.51595e-61	after
DDX17	4.17582e-64	0.147576	0.853	0.912	7.47932e-60	after
MYC	1.14869e-63	0.121037	0.544	0.626	2.05741e-59	after
ATXN7L3B	1.90512e-63	0.117313	0.584	0.449	3.41226e-59	after
TTC14	5.98769e-63	0.148212	0.753	0.629	1.07246e-58	after
ANKRD55	1.781e-62	0.147362	0.57	0.629	3.18995e-58	after
LRRN3	1.26787e-61	0.110917	0.478	0.349	2.27088e-57	after
CSGALNACT1	3.10317e-61	0.106275	0.529	0.396	5.55809e-57	after
BCL2	5.67099e-57	0.193965	0.935	0.881	1.01573e-52	after
YIPF4	1.23669e-55	0.118923	0.729	0.61	2.21504e-51	after
IL7R	6.73196e-54	0.144646	0.988	0.963	1.20576e-49	after
GIMAP4	8.72029e-54	0.121901	0.773	0.839	1.56189e-49	after
PPP1R15A	1.11761e-53	0.194075	0.902	0.901	2.00175e-49	after
SERINC5	1.50622e-53	0.152431	0.761	0.652	2.69779e-49	after
HES4	9.43312e-50	0.295522	0.62	0.543	1.68957e-45	after
SLFN5	2.12797e-49	0.105497	0.709	0.598	3.8114e-45	after
C10orf54	7.2844e-49	0.124163	0.797	0.695	1.30471e-44	after
TMF1	3.93089e-45	0.152568	0.592	0.636	7.04061e-41	after
CD14	7.30837e-44	0.255572	0.843	0.753	1.309e-39	after
M6PR	7.81126e-43	0.114693	0.74	0.641	1.39908e-38	after
GGNBP2	2.65195e-42	0.126072	0.747	0.655	4.74991e-38	after
S100A9	3.24135e-40	0.190911	0.925	0.858	5.80557e-36	after
EVI2B	9.31668e-40	0.144797	0.72	0.639	1.66871e-35	after
IL6ST	9.95566e-40	0.128694	0.654	0.574	1.78316e-35	after
ARID5B	3.9247e-39	0.160184	0.685	0.736	7.02953e-35	after
ISG20	6.55385e-39	0.143352	0.813	0.829	1.17386e-34	after
NOSIP	4.3063e-38	0.200549	0.931	0.914	7.71301e-34	after
AC004556.1	3.43947e-37	1.15457	0.651	0.593	6.16044e-33	after
PRMT2	8.27776e-35	0.111382	0.869	0.822	1.48263e-30	after
H3F3B	2.98854e-34	0.122996	0.986	0.986	5.35277e-30	after
XRCC5	5.05009e-34	0.112412	0.816	0.75	9.04522e-30	after
HLA-DRB5	9.49636e-34	0.101236	0.773	0.782	1.70089e-29	after
C16orf54	6.6032e-32	0.15958	0.734	0.675	1.1827e-27	after
MYADM	8.64132e-32	0.11183	0.956	0.932	1.54775e-27	after
BCLAF1	1.50886e-31	0.109394	0.738	0.67	2.70251e-27	after
CAST	2.58059e-30	0.123381	0.654	0.694	4.6221e-26	after
LYZ	5.08124e-30	1.00223	0.86	0.793	9.10101e-26	after
PPP1R2	1.62996e-28	0.142841	0.817	0.833	2.91943e-24	after
ZNF638	1.59161e-27	0.120872	0.58	0.616	2.85073e-23	after
CREBZF	6.60472e-26	0.113068	0.7	0.636	1.18297e-21	after
ARGLU1	2.76444e-22	0.16661	0.808	0.798	4.95138e-18	after
PCM1	7.51483e-22	0.111857	0.64	0.673	1.34598e-17	after
DPY30	5.27469e-20	0.105168	0.805	0.759	9.4475e-16	after
IER2	9.90927e-18	0.152358	0.796	0.802	1.77485e-13	after
STMN1	2.48122e-16	0.11809	0.645	0.614	4.44412e-12	after
NBEAL1	1.17073e-12	0.104241	0.914	0.896	2.0969e-08	after
SRSF8	1.75304e-09	0.117754	0.504	0.499	3.13986e-05	after
IL1B	0	12.3435	0.808	0.865	0	before
CCL3L3	0	5.52631	0.818	0.857	0	before
IGKC	0	1.67152	0.615	0.634	0	before
SOX4	0	1.03177	0.555	1	0	before
RGS1	0	0.268836	0.803	0.931	0	before
CSF3R	0	0.223229	0.75	0.843	0	before
TYROBP	0	0.21933	0.77	0.854	0	before
CD74	0	0.204948	0.624	0.767	0	before
FYB	0	0.202184	0.885	0.948	0	before
CALR	0	0.197379	0.634	0.793	0	before
C5AR1	0	0.179279	0.746	0.841	0	before
TMEM238	0	0.177471	1	0.633	0	before
RBM38	0	0.17013	0.894	0.573	0	before
HIPK1	0	0.149995	0.646	0.861	0	before
LMNA	0	0.142769	0.659	0.87	0	before
GZMM	0	0.140043	0.688	1	0	before
GNAI2	0	0.132881	1	0.811	0	before
TGFB1	0	0.131144	1	0.71	0	before
TCF25	0	0.129952	0.658	0.812	0	before
CD81	0	0.127725	1	0.705	0	before
ARID5A	0	0.121126	0.51	0.887	0	before
HNRNPL	0	0.120085	0.818	0.502	0	before
NSMCE3	0	0.116233	0.914	0.622	0	before
IRF2BP2	0	0.114996	0.522	0.723	0	before
LSP1	0	0.113769	0.719	0.846	0	before
NBPF19	0	0.108964	0.342	0.679	0	before
SAMSN1	0	0.108913	0.432	0.877	0	before
CREM	0	0.108325	0.56	0.882	0	before
DCTN6	0	0.106953	0.421	0.672	0	before
TMEM259	0	0.106734	0.828	0.468	0	before
CCL5	0	0.102635	0.322	0.672	0	before
C17orf49	0	0.101882	0.296	0.645	0	before
FAM177A1	0	0.101868	0.539	0.891	0	before
MINOS1	0	0.101715	0.639	0.795	0	before
TNFRSF14	0	0.101616	0.528	0.888	0	before
PSME1	2.59325670254799e-317	0.150247	0.866	0.897	4.64478207993371e-313	before
EIF5A	8.26384e-302	0.102509	0.721	0.831	1.48014e-297	before
SH3BGRL3	6.33027e-261	0.140718	0.924	0.947	1.13381e-256	before
SLC2A3	1.06545e-249	0.171709	0.762	0.814	1.90832e-245	before
EREG	1.31995e-221	0.115633	0.755	0.842	2.36416e-217	before
SLC25A6	3.05129e-214	0.133375	0.983	0.993	5.46517e-210	before
BIRC3	5.26235e-207	0.120594	0.902	0.721	9.42539e-203	before
CD7	1.80979e-202	0.106567	0.873	0.927	3.24151e-198	before
HNRNPA1	1.05897e-201	0.194075	1	0.999	1.89672e-197	before
COX8A	1.899e-201	0.105436	0.809	0.898	3.4013e-197	before
EGR1	1.0614e-181	0.357086	0.769	0.842	1.90107e-177	before
TMSB4X	5.47631e-165	0.133621	1	1	9.80862e-161	before
JUNB	1.99699e-162	0.10037	0.996	0.999	3.5768e-158	before
HRASLS2	2.89994e-160	0.146477	0.791	0.781	5.19408e-156	before
NUCKS1	1.87301e-149	0.105734	0.684	0.718	3.35475e-145	before
HLA-B	3.30243e-142	0.144249	1	1	5.91499e-138	before
H3F3A	1.93046e-132	0.138396	0.987	0.981	3.45764e-128	before
IL32	7.09802e-131	0.112251	0.973	0.98	1.27133e-126	before
DOK2	1.05903e-125	0.115463	0.564	0.674	1.89683e-121	before
TRBC2	2.2681e-123	0.205076	0.934	0.965	4.0624e-119	before
HERPUD1	9.54655e-121	0.132571	0.875	0.724	1.70988e-116	before
UTS2	3.53741e-114	0.105756	0.627	0.449	6.33585e-110	before
MT-ATP6	1.33111e-110	0.157435	1	1	2.38416e-106	before
CD48	8.55101e-109	0.150766	0.968	0.95	1.53157e-104	before
MT-ND1	4.11174e-106	0.157025	0.999	1	7.36453e-102	before
RNF213	5.94116e-103	0.117803	0.673	0.76	1.06412e-98	before
NR4A2	1.58535e-95	0.151611	0.674	0.662	2.83952e-91	before
IRF1	1.85743e-95	0.146338	0.742	0.818	3.32684e-91	before
LGALS1	4.22093e-93	0.131346	0.805	0.867	7.56011e-89	before
MT-CO2	2.95405e-66	0.116621	1	1	5.291e-62	before
FTH1	3.29455e-59	0.106529	1	0.999	5.90087e-55	before
SRGN	5.84873e-59	0.224856	0.944	0.9	1.04757e-54	before
CORO1B	5.10947e-45	0.119635	0.559	0.592	9.15157e-41	before
PRMT9	7.53192e-38	0.150285	0.81	0.74	1.34904e-33	before
BTG2	1.84125e-31	0.168481	0.827	0.769	3.29787e-27	before
ABO	3.20192e-29	1.50578	0.547	0.471	5.73495e-25	before
TRBC1	3.78469e-26	0.175226	0.777	0.707	6.77876e-22	before
HSP90AA1	2.71684e-24	0.137481	0.925	0.9	4.86613e-20	before
HIST1H4C	1.34461e-11	0.114985	0.871	0.845	2.40834e-07	before
